# Supplementary material for: N-(3-Chloro­propion­yl)-N′-phenyl­thio­urea
Source: Acta Crystallogr Sect E Struct Rep Online. 2010 Feb 13;66(Pt 3):o628. doi: 10.1107/S1600536810005271 (PMC2983529; doi:10.1107/S1600536810005271)
Supplement: Supplementary file 1 [file e-66-0o628-sup1.cif]

##############################################################################
###                                                                        ###
###        Electronic paper (Acta Crystallographica Section E)             ###
###                                                                        ###
##############################################################################
#                                                                            #
# This CIF contains the data in a paper accepted for publication in Acta     #
# Crystallographica Section E. It conforms to the requirements of Notes      #
# for Authors for Section E, and has been peer reviewed under the auspices   #
# of the IUCr Commission on Journals.                                        #
#                                                                            #
# Full details of the Crystallographic Information File format               #
# are given in the paper "The Crystallographic Information File (CIF):       #
# a New Standard Archive File for Crystallography" by S. R. Hall, F. H.      #
# Allen and I. D. Brown [Acta Cryst. (1991), A47, 655-685].                  #
#                                                                            #
# The current version of the core CIF dictionary is obtainable from          #
# ftp://ftp.iucr.org/pub/cif_core.dic. The current version number is 2.4.    #
#                                                                            #
# Software is freely available for graphical display of the structure(s) in  #
# this CIF.  For information consult the CIF home page http://www.iucr.org/  #
# cif/home.html                                                              #
#                                                                            #
# This file may be used for bona fide research purposes within the           #
# scientific community so long as proper attribution is given to the journal # 
# article from which it was obtained.                                        #
#                                                                            #
##############################################################################
                                             
data_global
_audit_creation_method     'form.cif (version 2.0)'
_journal_data_validation_number     ?
_journal_date_recd_electronic     2010-01-27
_journal_date_accepted     2010-02-09
_journal_name_full     'Acta Crystallographica, Section E'
_journal_year     2010
_journal_volume     66
_journal_issue      3
_journal_page_first     o628
_journal_page_last     o628
_journal_paper_category     QO
_journal_coeditor_code     DN2535
_publ_contact_author_name     'Bohari M Yamin'
_publ_contact_author_address
;
      School of Chemical Sciences and Food Technology
      Universiti  Kebangsaan Malaysia
      UKM 43500 Bangi Selangor. Malaysia
;
_publ_contact_author_email     'bohari@ukm.my'
_publ_contact_author_fax     '6 03 89212410 '
_publ_contact_author_phone     '6 03 89213880'
_publ_section_title
;
<i>N</i>-(3-Chloropropionyl)-<i>N</i>'-phenylthiourea
;
loop_
    _publ_author_name
    _publ_author_footnote
    _publ_author_address
    'Othman, Eliyanti A.' ?
;     School of Chemical Sciences and Food Technology
      Universiti Kebangsaan Malaysia
      UKM 43500 Bangi Selangor, Malaysia
;
    'Soh, Siti K. C. ' ?
;     School of Chemical Sciences and Food Technology
      Universiti Kebangsaan Malaysia
      UKM 43500 Bangi Selangor, Malaysia
;
    'Yamin, Bohari M. ' ?
;     School of Chemical Sciences and Food Technology
      Universiti Kebangsaan Malaysia
      UKM 43500 Bangi Selangor, Malaysia
;
data_I
_audit_creation_method     SHELXL-97
_chemical_name_systematic
;
<i>N</i>-(3-chloropropionyl)-<i>N</i>'-phenylthiourea
;
_chemical_name_common     ?
_chemical_formula_moiety     'C10 H11 Cl N2 O S'
_chemical_formula_sum     'C10 H11 Cl N2 O S'
_chemical_formula_iupac     'C10 H11 Cl N2 O S'
_chemical_formula_weight     242.72
_chemical_melting_point     ?
_symmetry_cell_setting     Triclinic
_symmetry_space_group_name_H-M     'P -1'
_symmetry_space_group_name_Hall     '-P 1'
loop_
    _symmetry_equiv_pos_as_xyz
    'x, y, z'
    '-x, -y, -z'
_cell_length_a     5.8088(12)
_cell_length_b     10.467(2)
_cell_length_c     10.660(2)
_cell_angle_alpha     112.811(3)
_cell_angle_beta     101.855(3)
_cell_angle_gamma     95.483(3)
_cell_volume     573.6(2)
_cell_formula_units_Z     2
_cell_measurement_reflns_used     3405
_cell_measurement_theta_min     2.1
_cell_measurement_theta_max     25.5
_cell_measurement_temperature     298(2)
_exptl_crystal_description     block
_exptl_crystal_colour     colourless
_exptl_crystal_size_max     0.49
_exptl_crystal_size_mid     0.45
_exptl_crystal_size_min     0.27
_exptl_crystal_density_diffrn     1.405
_exptl_crystal_density_meas     ?
_exptl_crystal_density_method     'not measured'
_exptl_crystal_F_000     252
_exptl_absorpt_coefficient_mu     0.489
_exptl_absorpt_correction_type     multi-scan
_exptl_absorpt_process_details     '(SADABS; Bruker, 2000)'
_exptl_absorpt_correction_T_min     0.795
_exptl_absorpt_correction_T_max     0.879
_exptl_special_details
;
;
_diffrn_ambient_temperature     298(2)
_diffrn_radiation_type     MoK\a
_diffrn_radiation_wavelength     0.71073
_diffrn_radiation_source     'fine-focus sealed tube'
_diffrn_measurement_device_type
;
Bruker SMART APEX CCD area-detector diffractometer
;
_diffrn_measurement_method     '\w scan'
_diffrn_detector_area_resol_mean     83.66
_diffrn_reflns_number     5617
_diffrn_reflns_av_R_equivalents     0.0162
_diffrn_reflns_av_sigmaI/netI     0.0178
_diffrn_reflns_theta_min     2.1
_diffrn_reflns_theta_max     25.5
_diffrn_reflns_theta_full     25.5
_diffrn_measured_fraction_theta_max     0.99
_diffrn_measured_fraction_theta_full     0.99
_diffrn_reflns_limit_h_min     -7
_diffrn_reflns_limit_h_max     7
_diffrn_reflns_limit_k_min     -12
_diffrn_reflns_limit_k_max     12
_diffrn_reflns_limit_l_min     -12
_diffrn_reflns_limit_l_max     12
_diffrn_standards_number     0
_diffrn_standards_interval_count     0
_diffrn_standards_interval_time     0
_diffrn_standards_decay_%     0
_refine_special_details
;
Refinement of <i>F</i>^2^ against ALL reflections. The weighted <i>R</i>-factor
wR and goodness of fit <i>S</i> are based on <i>F</i>^2^, conventional
<i>R</i>-factors <i>R</i> are based on <i>F</i>, with <i>F</i> set to zero for
negative <i>F</i>^2^. The threshold expression of <i>F</i>^2^ >
\s(<i>F</i>^2^) is used only for calculating <i>R</i>-factors(gt) etc. and is
not relevant to the choice of reflections for refinement. <i>R</i>-factors
based on <i>F</i>^2^ are statistically about twice as large as those based on
<i>F</i>, and <i>R</i>- factors based on ALL data will be even larger.
;
_reflns_number_total     2103
_reflns_number_gt     1798
_reflns_threshold_expression     'I>2\s(I)'
_refine_ls_structure_factor_coef     Fsqd
_refine_ls_matrix_type     full
_refine_ls_R_factor_all     0.047
_refine_ls_R_factor_gt     0.041
_refine_ls_wR_factor_gt     0.108
_refine_ls_wR_factor_ref     0.113
_refine_ls_goodness_of_fit_ref     1.04
_refine_ls_restrained_S_all     1.04
_refine_ls_number_reflns     2103
_refine_ls_number_parameters     136
_refine_ls_number_restraints     0
_refine_ls_hydrogen_treatment     constr
_refine_ls_weighting_scheme     calc
_refine_ls_weighting_details
         'calc w=1/[\s^2^(Fo^2^)+(0.0559P)^2^+0.2663P] where P=(Fo^2^+2Fc^2^)/3'
_atom_sites_solution_hydrogens     geom
_atom_sites_solution_primary     direct
_atom_sites_solution_secondary     difmap
_refine_ls_shift/su_max     0.000
_refine_ls_shift/su_mean     0.000
_refine_diff_density_max     0.54
_refine_diff_density_min     -0.43
_refine_ls_extinction_method     none
_refine_ls_extinction_coef     ?
loop_
    _atom_type_symbol
    _atom_type_description
    _atom_type_scat_dispersion_real
    _atom_type_scat_dispersion_imag
    _atom_type_scat_source
    'C' 'C' 0.0033 0.0016
                         'International Tables Vol C Tables 4.2.6.8 and 6.1.1.4'
    'H' 'H' 0.0000 0.0000
                         'International Tables Vol C Tables 4.2.6.8 and 6.1.1.4'
    'N' 'N' 0.0061 0.0033
                         'International Tables Vol C Tables 4.2.6.8 and 6.1.1.4'
    'O' 'O' 0.0106 0.0060
                         'International Tables Vol C Tables 4.2.6.8 and 6.1.1.4'
    'S' 'S' 0.1246 0.1234
                         'International Tables Vol C Tables 4.2.6.8 and 6.1.1.4'
    'Cl' 'Cl' 0.1484 0.1585
                         'International Tables Vol C Tables 4.2.6.8 and 6.1.1.4'
_computing_data_collection     'SMART (Bruker, 2000)'
_computing_cell_refinement     'SAINT (Bruker, 2000)'
_computing_data_reduction     'SAINT (Bruker, 2000)'
_computing_structure_solution     'SHELXS97 (Sheldrick, 2008)'
_computing_structure_refinement     'SHELXL97 (Sheldrick, 2008)'
_computing_molecular_graphics     'SHELXTL (Sheldrick, 2008)'
_computing_publication_material
;
SHELXTL (Sheldrick, 2008, PARST (Nardelli, 1995) and PLATON
(Spek, 2009)
;
loop_
    _atom_site_type_symbol
    _atom_site_label
    _atom_site_fract_x
    _atom_site_fract_y
    _atom_site_fract_z
    _atom_site_U_iso_or_equiv
    _atom_site_adp_type
    _atom_site_calc_flag
    _atom_site_refinement_flags
    _atom_site_occupancy
    _atom_site_disorder_assembly
    _atom_site_disorder_group
    Cl Cl1 0.23811(13) 1.37819(8) 0.50799(7) 0.0777(3) Uani d . 1 . .
    S S1 1.10045(13) 0.86771(7) 0.31949(6) 0.0653(2) Uani d . 1 . .
    O O1 0.5152(3) 1.07380(16) 0.16725(14) 0.0539(4) Uani d . 1 . .
    N N1 0.7823(3) 1.03263(18) 0.32922(17) 0.0497(4) Uani d . 1 . .
    H H1A 0.8413 1.0614 0.4186 0.060 Uiso calc R 1 . .
    N N2 0.7847(3) 0.87565(18) 0.10659(17) 0.0484(4) Uani d . 1 . .
    H H2A 0.6781 0.9154 0.0753 0.058 Uiso calc R 1 . .
    C C1 0.3405(4) 1.2689(3) 0.3640(2) 0.0594(6) Uani d . 1 . .
    H H1B 0.2091 1.1935 0.2967 0.071 Uiso calc R 1 . .
    H H1C 0.3931 1.3244 0.3167 0.071 Uiso calc R 1 . .
    C C2 0.5422(4) 1.2067(2) 0.4124(2) 0.0539(5) Uani d . 1 . .
    H H2B 0.4968 1.1623 0.4707 0.065 Uiso calc R 1 . .
    H H2C 0.6809 1.2815 0.4696 0.065 Uiso calc R 1 . .
    C C3 0.6079(4) 1.0991(2) 0.2902(2) 0.0434(5) Uani d . 1 . .
    C C4 0.8769(4) 0.9252(2) 0.2443(2) 0.0452(5) Uani d . 1 . .
    C C5 0.8541(4) 0.7586(2) 0.00691(19) 0.0435(5) Uani d . 1 . .
    C C6 1.0500(4) 0.7804(2) -0.0412(2) 0.0543(5) Uani d . 1 . .
    H H6A 1.1404 0.8707 -0.0087 0.065 Uiso calc R 1 . .
    C C7 1.1101(5) 0.6653(3) -0.1391(3) 0.0618(6) Uani d . 1 . .
    H H7A 1.2421 0.6787 -0.1725 0.074 Uiso calc R 1 . .
    C C8 0.9790(5) 0.5329(3) -0.1872(2) 0.0635(7) Uani d . 1 . .
    H H8A 1.0221 0.4565 -0.2524 0.076 Uiso calc R 1 . .
    C C9 0.7837(5) 0.5125(2) -0.1393(3) 0.0646(7) Uani d . 1 . .
    H H9A 0.6934 0.4221 -0.1724 0.078 Uiso calc R 1 . .
    C C10 0.7203(4) 0.6258(2) -0.0418(2) 0.0541(5) Uani d . 1 . .
    H H10A 0.5872 0.6120 -0.0094 0.065 Uiso calc R 1 . .
loop_
    _atom_site_aniso_label
    _atom_site_aniso_U_11
    _atom_site_aniso_U_22
    _atom_site_aniso_U_33
    _atom_site_aniso_U_12
    _atom_site_aniso_U_13
    _atom_site_aniso_U_23
    Cl1 0.0802(5) 0.0871(5) 0.0664(4) 0.0432(4) 0.0358(4) 0.0181(4)
    S1 0.0877(5) 0.0664(4) 0.0387(3) 0.0470(3) 0.0082(3) 0.0157(3)
    O1 0.0636(9) 0.0576(9) 0.0367(8) 0.0276(7) 0.0084(7) 0.0145(7)
    N1 0.0632(11) 0.0471(10) 0.0316(8) 0.0248(8) 0.0058(7) 0.0090(7)
    N2 0.0596(11) 0.0462(10) 0.0345(9) 0.0255(8) 0.0069(7) 0.0110(7)
    C1 0.0641(14) 0.0675(15) 0.0476(12) 0.0343(12) 0.0188(11) 0.0180(11)
    C2 0.0604(13) 0.0556(13) 0.0400(11) 0.0260(11) 0.0097(10) 0.0126(10)
    C3 0.0480(11) 0.0397(10) 0.0384(11) 0.0137(9) 0.0082(8) 0.0125(8)
    C4 0.0560(12) 0.0387(10) 0.0384(10) 0.0162(9) 0.0102(9) 0.0130(8)
    C5 0.0524(11) 0.0440(11) 0.0313(9) 0.0205(9) 0.0066(8) 0.0126(8)
    C6 0.0513(12) 0.0552(13) 0.0508(12) 0.0123(10) 0.0090(10) 0.0182(10)
    C7 0.0600(14) 0.0798(18) 0.0559(14) 0.0321(13) 0.0245(11) 0.0301(13)
    C8 0.0891(18) 0.0620(15) 0.0459(13) 0.0419(14) 0.0251(12) 0.0194(11)
    C9 0.0920(19) 0.0416(12) 0.0555(14) 0.0182(12) 0.0218(13) 0.0130(10)
    C10 0.0650(14) 0.0484(12) 0.0517(12) 0.0169(10) 0.0219(11) 0.0192(10)
_geom_special_details
;
All esds (except the esd in the dihedral angle between two l.s. planes) are
estimated using the full covariance matrix. The cell esds are taken into
account individually in the estimation of esds in distances, angles and
torsion angles; correlations between esds in cell parameters are only used
when they are defined by crystal symmetry. An approximate (isotropic)
treatment of cell esds is used for estimating esds involving l.s. planes.
;
loop_
    _geom_bond_atom_site_label_1
    _geom_bond_atom_site_label_2
    _geom_bond_site_symmetry_2
    _geom_bond_distance
    _geom_bond_publ_flag
    Cl1 C1 . 1.778(2) ?
    S1 C4 . 1.669(2) ?
    O1 C3 . 1.221(2) ?
    N1 C3 . 1.367(3) ?
    N1 C4 . 1.386(3) ?
    N1 H1A . 0.8600 ?
    N2 C4 . 1.320(3) ?
    N2 C5 . 1.433(2) ?
    N2 H2A . 0.8600 ?
    C1 C2 . 1.490(3) ?
    C1 H1B . 0.9700 ?
    C1 H1C . 0.9700 ?
    C2 C3 . 1.503(3) ?
    C2 H2B . 0.9700 ?
    C2 H2C . 0.9700 ?
    C5 C10 . 1.369(3) ?
    C5 C6 . 1.375(3) ?
    C6 C7 . 1.385(3) ?
    C6 H6A . 0.9300 ?
    C7 C8 . 1.361(4) ?
    C7 H7A . 0.9300 ?
    C8 C9 . 1.367(4) ?
    C8 H8A . 0.9300 ?
    C9 C10 . 1.381(3) ?
    C9 H9A . 0.9300 ?
    C10 H10A . 0.9300 ?
loop_
    _geom_angle_atom_site_label_1
    _geom_angle_atom_site_label_2
    _geom_angle_atom_site_label_3
    _geom_angle_site_symmetry_1
    _geom_angle_site_symmetry_3
    _geom_angle
    _geom_angle_publ_flag
    C3 N1 C4 . . 128.77(17) ?
    C3 N1 H1A . . 115.6 ?
    C4 N1 H1A . . 115.6 ?
    C4 N2 C5 . . 122.97(17) ?
    C4 N2 H2A . . 118.5 ?
    C5 N2 H2A . . 118.5 ?
    C2 C1 Cl1 . . 111.32(16) ?
    C2 C1 H1B . . 109.4 ?
    Cl1 C1 H1B . . 109.4 ?
    C2 C1 H1C . . 109.4 ?
    Cl1 C1 H1C . . 109.4 ?
    H1B C1 H1C . . 108.0 ?
    C1 C2 C3 . . 111.71(17) ?
    C1 C2 H2B . . 109.3 ?
    C3 C2 H2B . . 109.3 ?
    C1 C2 H2C . . 109.3 ?
    C3 C2 H2C . . 109.3 ?
    H2B C2 H2C . . 107.9 ?
    O1 C3 N1 . . 122.97(18) ?
    O1 C3 C2 . . 123.17(18) ?
    N1 C3 C2 . . 113.86(17) ?
    N2 C4 N1 . . 117.03(18) ?
    N2 C4 S1 . . 123.88(16) ?
    N1 C4 S1 . . 119.09(15) ?
    C10 C5 C6 . . 120.60(19) ?
    C10 C5 N2 . . 119.22(19) ?
    C6 C5 N2 . . 120.17(19) ?
    C5 C6 C7 . . 118.7(2) ?
    C5 C6 H6A . . 120.7 ?
    C7 C6 H6A . . 120.7 ?
    C8 C7 C6 . . 121.0(2) ?
    C8 C7 H7A . . 119.5 ?
    C6 C7 H7A . . 119.5 ?
    C7 C8 C9 . . 119.9(2) ?
    C7 C8 H8A . . 120.1 ?
    C9 C8 H8A . . 120.1 ?
    C8 C9 C10 . . 120.1(2) ?
    C8 C9 H9A . . 119.9 ?
    C10 C9 H9A . . 119.9 ?
    C5 C10 C9 . . 119.7(2) ?
    C5 C10 H10A . . 120.1 ?
    C9 C10 H10A . . 120.1 ?
loop_
    _geom_torsion_atom_site_label_1
    _geom_torsion_atom_site_label_2
    _geom_torsion_atom_site_label_3
    _geom_torsion_atom_site_label_4
    _geom_torsion_site_symmetry_1
    _geom_torsion_site_symmetry_2
    _geom_torsion_site_symmetry_3
    _geom_torsion_site_symmetry_4
    _geom_torsion
    _geom_torsion_publ_flag
    Cl1 C1 C2 C3 . . . . 172.29(17) ?
    C4 N1 C3 O1 . . . . -3.2(4) ?
    C4 N1 C3 C2 . . . . 177.1(2) ?
    C1 C2 C3 O1 . . . . 4.3(3) ?
    C1 C2 C3 N1 . . . . -176.1(2) ?
    C5 N2 C4 N1 . . . . -175.79(19) ?
    C5 N2 C4 S1 . . . . 5.2(3) ?
    C3 N1 C4 N2 . . . . -2.1(3) ?
    C3 N1 C4 S1 . . . . 176.94(18) ?
    C4 N2 C5 C10 . . . . 95.3(3) ?
    C4 N2 C5 C6 . . . . -86.1(3) ?
    C10 C5 C6 C7 . . . . -0.5(3) ?
    N2 C5 C6 C7 . . . . -179.04(19) ?
    C5 C6 C7 C8 . . . . -0.1(3) ?
    C6 C7 C8 C9 . . . . 0.4(4) ?
    C7 C8 C9 C10 . . . . -0.3(4) ?
    C6 C5 C10 C9 . . . . 0.6(3) ?
    N2 C5 C10 C9 . . . . 179.2(2) ?
    C8 C9 C10 C5 . . . . -0.2(4) ?
loop_
    _geom_hbond_atom_site_label_D
    _geom_hbond_atom_site_label_H
    _geom_hbond_atom_site_label_A
    _geom_hbond_site_symmetry_D
    _geom_hbond_site_symmetry_H
    _geom_hbond_site_symmetry_A
    _geom_hbond_distance_DH
    _geom_hbond_distance_HA
    _geom_hbond_distance_DA
    _geom_hbond_angle_DHA
    _geom_hbond_publ_flag
    N2 H2A O1 . . 1_555 0.86 2.01 2.677(3) 134 yes
    N1 H1A S1 . . 2_776 0.86 2.53 3.3709(19) 165 yes
    C1 H1C Cg1 . . 2_765 0.97 2.84 3.466 123 yes
