# Supplementary material for: N-(3-Chloro­propion­yl)-N′-phenyl­thio­urea
Source: Acta Crystallogr Sect E Struct Rep Online. 2010 Feb 13;66(Pt 3):o628. doi: 10.1107/S1600536810005271 (PMC2983529; doi:10.1107/S1600536810005271)
Supplement: Supplementary file 2 [file e-66-0o628-Isup2.hkl]

# 
# h,k,l, Fc-squared, Fo-squared, sigma(Fo-squared) and status flag 
# 
data_I
_shelx_title ' bob951m in P-1' 
_shelx_refln_list_code          4 
_shelx_F_calc_maximum      111.57 
_exptl_crystal_F_000       252.00 
_reflns_d_resolution_high  0.8259 
 
loop_ 
 _symmetry_equiv_pos_as_xyz 
 'x, y, z' 
 '-x, -y, -z' 
 
_cell_length_a     5.8088 
_cell_length_b    10.4674 
_cell_length_c    10.6604 
_cell_angle_alpha 112.811 
_cell_angle_beta  101.855 
_cell_angle_gamma  95.483 
 
_shelx_F_squared_multiplier     1.000 
 
loop_ 
 _refln_index_h 
 _refln_index_k 
 _refln_index_l 
 _refln_F_squared_calc 
 _refln_F_squared_meas 
 _refln_F_squared_sigma 
 _refln_observed_status 
   1   0   0      963.74      997.63     10.45 o 
   2   0   0      336.64      323.48      3.51 o 
   3   0   0      334.90      350.88      3.87 o 
   4   0   0       20.34       16.92      0.57 o 
   5   0   0        5.66        4.92      0.47 o 
   6   0   0       11.07        9.43      1.05 o 
  -6   1   0        4.01        5.68      0.73 o 
  -5   1   0       26.56       23.54      0.88 o 
  -4   1   0      237.93      243.48      3.75 o 
  -3   1   0     2344.68     2459.84     25.60 o 
  -2   1   0      130.13      145.04      1.66 o 
  -1   1   0      299.57      334.12      3.55 o 
   0   1   0      426.33      452.29      6.95 o 
   1   1   0      935.38      986.93     11.81 o 
   2   1   0      755.59      778.97      8.22 o 
   3   1   0      127.09      133.68      1.76 o 
   4   1   0       19.02       21.99      0.70 o 
   5   1   0        0.11        0.87      0.65 o 
   6   1   0        0.04        0.81      0.45 o 
  -6   2   0        1.50        0.37      0.46 o 
  -5   2   0       22.54       20.43      1.01 o 
  -4   2   0       49.20       44.29      1.79 o 
  -3   2   0       52.73       56.09      0.81 o 
  -2   2   0       28.62       19.39      0.40 o 
  -1   2   0     1832.80     1847.56     19.29 o 
   0   2   0       10.98        8.00      0.28 o 
   1   2   0     1449.93     1424.62     17.02 o 
   2   2   0       62.38       67.24      1.06 o 
   3   2   0        3.44        5.90      0.44 o 
   4   2   0       41.42       37.76      0.85 o 
   5   2   0       56.74       47.87      1.15 o 
   6   2   0        0.00       -0.63      0.42 o 
  -6   3   0        1.55        3.14      0.52 o 
  -5   3   0      117.78      114.62      1.92 o 
  -4   3   0       37.40       42.33      0.90 o 
  -3   3   0      360.43      367.89      4.06 o 
  -2   3   0      629.66      708.82      7.51 o 
  -1   3   0       88.64      102.37      1.20 o 
   0   3   0       87.89       82.35      0.99 o 
   1   3   0      423.74      452.28      4.85 o 
   2   3   0      388.78      407.72      5.15 o 
   3   3   0      135.20      129.16      2.28 o 
   4   3   0        4.50        6.18      0.38 o 
   5   3   0       25.86       28.17      1.98 o 
   6   3   0        0.22       -0.37      0.60 o 
  -6   4   0       47.12       49.12      1.21 o 
  -5   4   0       14.97       15.89      0.77 o 
  -4   4   0       17.40       16.97      0.53 o 
  -3   4   0      255.37      228.47      2.65 o 
  -2   4   0      202.84      179.62      2.08 o 
  -1   4   0      125.43      111.79      1.34 o 
   0   4   0      900.02      880.82      9.27 o 
   1   4   0        8.55       12.71      0.67 o 
   2   4   0       62.63       65.98      1.20 o 
   3   4   0        0.35       -0.08      0.24 o 
   4   4   0        7.95        5.37      0.37 o 
   5   4   0        1.82        2.18      0.53 o 
  -6   5   0       52.17       58.53      2.40 o 
  -5   5   0       49.97       53.46      1.52 o 
  -4   5   0      583.23      590.22      7.60 o 
  -3   5   0      813.73      856.71      9.15 o 
  -2   5   0       33.41       41.39      0.65 o 
  -1   5   0       46.04       52.15      0.75 o 
   0   5   0       95.81       91.34      1.17 o 
   1   5   0        0.02        0.20      0.14 o 
   2   5   0      198.37      193.14      3.33 o 
   3   5   0       73.32       69.17      1.30 o 
   4   5   0        5.71        5.97      0.44 o 
   5   5   0       11.85       15.75      0.85 o 
  -6   6   0       47.61       49.78      1.62 o 
  -5   6   0        0.13        0.41      0.43 o 
  -4   6   0       49.94       55.65      1.59 o 
  -3   6   0        7.43        7.37      0.45 o 
  -2   6   0       31.24       24.55      1.09 o 
  -1   6   0      396.74      380.31      4.21 o 
   0   6   0       57.34       63.14      0.92 o 
   1   6   0        0.33        0.24      0.19 o 
   2   6   0       30.70       37.15      3.62 o 
   3   6   0        0.01       -0.07      0.24 o 
   4   6   0        0.13        0.14      0.34 o 
   5   6   0        1.91        3.84      0.65 o 
  -6   7   0        0.67        1.49      0.60 o 
  -5   7   0       21.64       19.92      0.97 o 
  -4   7   0       24.94       22.49      2.27 o 
  -3   7   0      384.59      392.60      6.88 o 
  -2   7   0        2.88        3.82      0.31 o 
  -1   7   0       33.22       36.00      0.97 o 
   0   7   0      107.40      103.95      1.68 o 
   1   7   0      157.04      157.59      2.33 o 
   2   7   0        1.95        0.66      0.25 o 
   3   7   0        6.79        8.29      0.49 o 
   4   7   0        5.08        5.85      0.51 o 
  -5   8   0        0.55        0.05      0.41 o 
  -4   8   0        0.12        0.06      0.39 o 
  -3   8   0        2.17        2.45      0.42 o 
  -2   8   0      528.09      536.42     10.86 o 
  -1   8   0       36.77       31.23      0.79 o 
   0   8   0      182.02      183.24      3.38 o 
   1   8   0       43.72       40.43      1.21 o 
   2   8   0        4.57        4.67      0.56 o 
   3   8   0        4.74        3.92      0.46 o 
   4   8   0        0.01        0.16      0.40 o 
  -5   9   0        5.95        5.16      0.66 o 
  -4   9   0      135.44      131.28      2.91 o 
  -3   9   0       58.58       54.26      1.90 o 
  -2   9   0        0.09        0.37      0.50 o 
  -1   9   0       42.83       35.12      1.06 o 
   0   9   0        0.04       -0.31      0.58 o 
   1   9   0        0.02       -0.13      0.44 o 
   2   9   0       38.39       39.32      1.36 o 
   3   9   0        1.77        1.16      0.57 o 
  -4  10   0        3.63        2.32      0.54 o 
  -3  10   0        1.56        1.39      0.47 o 
  -2  10   0       44.78       49.06      1.19 o 
  -1  10   0      187.71      195.80      3.74 o 
   0  10   0        0.07        0.06      0.49 o 
   1  10   0        6.67        7.41      0.73 o 
   2  10   0        5.06        4.96      0.75 o 
  -3  11   0        2.47        2.67      0.75 o 
  -2  11   0        2.27        0.63      0.53 o 
  -1  11   0       16.53       15.86      0.96 o 
   0  11   0        2.40        3.91      0.66 o 
   1  11   0        8.15        9.95      0.87 o 
   1 -12   1        0.38        2.27      0.91 o 
  -1 -11   1        1.73        2.05      0.61 o 
   0 -11   1        0.24        0.31      0.53 o 
   1 -11   1        7.64        7.05      0.71 o 
   2 -11   1        8.69        7.84      0.69 o 
   3 -11   1       57.08       58.42      1.76 o 
  -2 -10   1        0.03       -0.05      0.54 o 
  -1 -10   1        2.30        2.96      0.87 o 
   0 -10   1       22.89       24.88      1.04 o 
   1 -10   1       31.86       35.32      0.94 o 
   2 -10   1        2.53        0.71      0.42 o 
   3 -10   1       16.67       15.67      0.87 o 
   4 -10   1        1.46        1.30      0.69 o 
  -3  -9   1        0.40        0.45      0.50 o 
  -2  -9   1       16.80       15.64      0.90 o 
  -1  -9   1        0.01        0.33      0.48 o 
   0  -9   1        1.90        2.98      0.43 o 
   1  -9   1      120.60      131.67      2.13 o 
   2  -9   1       57.30       54.68      1.49 o 
   3  -9   1       18.76       17.33      0.85 o 
   4  -9   1       33.57       31.82      1.22 o 
   5  -9   1       28.00       30.24      1.28 o 
  -4  -8   1        0.08        0.25      0.37 o 
  -3  -8   1        0.05        0.56      0.37 o 
  -2  -8   1        9.96        7.33      0.57 o 
  -1  -8   1       28.45       30.81      0.77 o 
   0  -8   1       53.03       51.26      1.04 o 
   1  -8   1       78.29       75.88      1.62 o 
   2  -8   1      153.40      158.27      3.03 o 
   3  -8   1       63.86       61.54      1.60 o 
   4  -8   1        5.32        5.15      0.56 o 
   5  -8   1       23.61       21.43      1.05 o 
  -4  -7   1        8.48        7.34      0.52 o 
  -3  -7   1       16.39       15.28      0.60 o 
  -2  -7   1        0.02        0.31      0.22 o 
  -1  -7   1       48.93       45.98      1.04 o 
   0  -7   1       14.21       12.49      0.36 o 
   1  -7   1        2.42        2.70      0.71 o 
   2  -7   1      382.46      386.03      5.09 o 
   3  -7   1      953.25     1002.67     15.73 o 
   4  -7   1        3.06        1.71      0.40 o 
   5  -7   1      114.90      109.88      2.55 o 
   6  -7   1       18.36       20.07      1.08 o 
  -5  -6   1        0.95        1.70      0.43 o 
  -4  -6   1        0.30       -0.23      0.31 o 
  -3  -6   1        0.00        0.81      0.25 o 
  -2  -6   1       10.99       10.89      0.43 o 
  -1  -6   1      261.54      230.29      2.68 o 
   0  -6   1      106.32       89.42      1.19 o 
   1  -6   1      114.56      118.41      1.49 o 
   2  -6   1      423.83      437.91      4.82 o 
   3  -6   1       62.96       62.25      1.14 o 
   4  -6   1        0.39        0.85      0.24 o 
   5  -6   1      111.53      113.28      3.12 o 
   6  -6   1       54.32       53.31      1.69 o 
  -5  -5   1        0.62        1.36      0.39 o 
  -4  -5   1        0.01        0.03      0.28 o 
  -3  -5   1       67.46       62.74      1.41 o 
  -2  -5   1        0.05        0.23      0.28 o 
  -1  -5   1        0.36        0.41      0.15 o 
   0  -5   1      107.77      118.67      1.45 o 
   1  -5   1      386.57      399.79      4.36 o 
   2  -5   1      686.54      709.34      7.57 o 
   3  -5   1        0.16        0.98      0.21 o 
   4  -5   1      161.06      142.93      2.22 o 
   5  -5   1        6.74        7.13      0.58 o 
   6  -5   1        1.30        2.12      0.44 o 
  -6  -4   1        1.30        0.26      0.92 o 
  -5  -4   1        0.05        0.19      0.33 o 
  -4  -4   1       10.60        8.16      0.43 o 
  -3  -4   1       17.47       17.54      1.55 o 
  -2  -4   1      124.05      109.99      1.64 o 
  -1  -4   1       74.71       98.31      1.21 o 
   0  -4   1      829.14      872.86      9.17 o 
   1  -4   1       26.97       21.94      0.41 o 
   2  -4   1      133.84      151.48      1.78 o 
   3  -4   1       43.08       39.71      0.70 o 
   4  -4   1       61.83       62.65      1.18 o 
   5  -4   1        1.94        0.98      0.27 o 
   6  -4   1       13.87       15.29      0.85 o 
  -6  -3   1        0.36        0.53      0.49 o 
  -5  -3   1        1.74        1.07      0.30 o 
  -4  -3   1       44.90       41.23      1.37 o 
  -3  -3   1       47.86       39.06      0.80 o 
  -2  -3   1       11.11       12.75      0.39 o 
  -1  -3   1     1967.75     2025.71     21.10 o 
   0  -3   1      564.14      575.56      6.07 o 
   1  -3   1      117.58      117.05      1.35 o 
   2  -3   1     2931.11     3010.81     31.36 o 
   3  -3   1      189.17      174.32      2.05 o 
   4  -3   1      106.43       96.93      1.61 o 
   5  -3   1       12.65       14.41      0.79 o 
   6  -3   1        6.51        4.84      0.81 o 
  -6  -2   1        0.17        0.73      0.46 o 
  -5  -2   1        9.03       11.26      0.51 o 
  -4  -2   1      181.97      191.40      8.76 o 
  -3  -2   1       87.73       89.28      1.17 o 
  -2  -2   1        0.07        0.25      0.15 o 
  -1  -2   1    12448.87     8848.55    122.52 o 
   0  -2   1      610.38      616.27      6.47 o 
   1  -2   1      437.01      527.47      6.49 o 
   2  -2   1      466.92      469.51      5.03 o 
   3  -2   1        4.41        4.79      0.21 o 
   4  -2   1       49.14       42.34      0.89 o 
   5  -2   1       39.06       37.22      1.15 o 
   6  -2   1       18.50       15.29      0.86 o 
  -6  -1   1        2.81        2.41      0.51 o 
  -5  -1   1       19.48       18.47      0.61 o 
  -4  -1   1      366.23      382.12      6.11 o 
  -3  -1   1        1.83        2.00      0.17 o 
  -2  -1   1        7.20        7.91      0.27 o 
  -1  -1   1     3927.06     3574.48     61.35 o 
   0  -1   1      146.28      133.05      2.14 o 
   1  -1   1      185.56      236.08      2.97 o 
   2  -1   1      115.62       95.63      1.15 o 
   3  -1   1        0.47        0.18      0.19 o 
   4  -1   1        0.60        1.28      0.73 o 
   5  -1   1        5.16        5.36      0.51 o 
   6  -1   1        0.30        0.49      0.47 o 
  -6   0   1        5.89        3.53      0.53 o 
  -5   0   1       11.45       13.90      0.67 o 
  -4   0   1       53.59       53.24      0.95 o 
  -3   0   1        4.78        1.20      0.19 o 
  -2   0   1      364.69      370.06      3.99 o 
  -1   0   1      156.60      146.26      1.60 o 
   0   0   1        0.91        1.38      0.06 o 
   1   0   1      696.45      735.42      7.71 o 
   2   0   1       50.03       45.08      0.64 o 
   3   0   1       10.16       10.65      0.31 o 
   4   0   1      131.59      125.35      1.91 o 
   5   0   1        0.04       -0.49      0.33 o 
   6   0   1        7.48       10.10      1.12 o 
  -6   1   1       55.22       66.65      4.26 o 
  -5   1   1       28.03       32.56      1.02 o 
  -4   1   1       74.58       66.73      1.00 o 
  -3   1   1       41.78       38.50      0.62 o 
  -2   1   1        9.99        7.46      0.29 o 
  -1   1   1       75.15       88.27      1.01 o 
   0   1   1      233.87      219.10      3.32 o 
   1   1   1     1550.76     1579.88     16.52 o 
   2   1   1      415.36      393.25      4.26 o 
   3   1   1      258.78      262.92      2.99 o 
   4   1   1        0.03        0.71      0.27 o 
   5   1   1       10.28       15.24      0.79 o 
   6   1   1        7.31        8.07      0.71 o 
  -6   2   1        0.13       -0.34      0.42 o 
  -5   2   1        0.08        0.46      0.23 o 
  -4   2   1      122.32      114.68      1.52 o 
  -3   2   1       60.20       47.62      0.84 o 
  -2   2   1      368.94      380.27      4.11 o 
  -1   2   1     2367.58     2294.44     29.97 o 
   0   2   1      645.90      682.74      8.35 o 
   1   2   1       48.09       38.99      0.55 o 
   2   2   1      182.81      194.83      2.62 o 
   3   2   1       14.99       11.05      0.40 o 
   4   2   1        0.13        0.13      0.21 o 
   5   2   1       42.94       45.34      1.41 o 
   6   2   1        1.15        1.54      0.57 o 
  -6   3   1        8.05        7.92      0.66 o 
  -5   3   1      266.64      271.49      3.84 o 
  -4   3   1      218.03      220.32      2.63 o 
  -3   3   1        2.48        2.75      0.18 o 
  -2   3   1      104.62       89.16      1.12 o 
  -1   3   1       34.56       32.01      0.60 o 
   0   3   1       32.41       36.03      0.52 o 
   1   3   1      525.69      535.46      5.73 o 
   2   3   1      589.46      607.93      7.55 o 
   3   3   1        0.33        0.68      0.21 o 
   4   3   1      113.64      129.34      2.09 o 
   5   3   1       29.09       31.98      1.20 o 
  -6   4   1        5.26        5.75      0.65 o 
  -5   4   1        4.88        4.63      0.43 o 
  -4   4   1        0.14        0.22      0.21 o 
  -3   4   1      236.40      224.28      2.61 o 
  -2   4   1      299.71      261.80      3.02 o 
  -1   4   1      891.06      943.45      9.95 o 
   0   4   1       18.84       12.93      0.30 o 
   1   4   1      358.27      391.95      4.30 o 
   2   4   1       33.95       37.06      0.78 o 
   3   4   1       12.80       10.83      0.61 o 
   4   4   1        0.01        0.16      0.37 o 
   5   4   1        0.32       -0.08      0.39 o 
  -6   5   1       10.38       11.62      0.94 o 
  -5   5   1       12.98       13.12      0.73 o 
  -4   5   1      618.82      652.84     10.52 o 
  -3   5   1       20.49       19.58      1.68 o 
  -2   5   1       32.62       40.75      0.81 o 
  -1   5   1       23.70       30.39      1.25 o 
   0   5   1      915.69      965.25     10.22 o 
   1   5   1        2.81        4.65      0.37 o 
   2   5   1       20.37       19.37      0.57 o 
   3   5   1       49.39       47.36      1.04 o 
   4   5   1        2.64        2.95      0.53 o 
   5   5   1        0.04       -0.16      0.41 o 
  -6   6   1        5.69        5.18      0.68 o 
  -5   6   1        1.95        2.14      0.48 o 
  -4   6   1        0.02        1.24      0.35 o 
  -3   6   1      615.64      620.45      7.95 o 
  -2   6   1      141.91      132.57      2.02 o 
  -1   6   1      144.20      136.05      2.05 o 
   0   6   1      166.51      164.28      3.77 o 
   1   6   1        2.84        2.73      0.26 o 
   2   6   1        1.44        1.85      0.25 o 
   3   6   1        3.04        4.48      0.39 o 
   4   6   1        0.03        0.17      0.47 o 
  -6   7   1        1.37        1.99      0.59 o 
  -5   7   1      115.79      118.36      2.71 o 
  -4   7   1       51.14       51.79      1.49 o 
  -3   7   1       93.29       90.45      1.67 o 
  -2   7   1        0.60        0.17      0.23 o 
  -1   7   1       39.73       35.12      0.82 o 
   0   7   1      159.58      152.82      2.32 o 
   1   7   1      176.84      182.16      3.39 o 
   2   7   1        2.87        3.39      0.48 o 
   3   7   1        2.51        1.22      0.37 o 
   4   7   1        1.23        0.29      0.44 o 
  -5   8   1        0.33        0.50      0.70 o 
  -4   8   1       12.93       13.39      0.78 o 
  -3   8   1       98.02       99.50      2.26 o 
  -2   8   1      317.94      326.39      4.52 o 
  -1   8   1       16.04       16.24      0.58 o 
   0   8   1       12.15       11.90      0.67 o 
   1   8   1       11.27       10.05      0.69 o 
   2   8   1        6.79        6.53      0.82 o 
   3   8   1        4.87        5.01      0.63 o 
  -5   9   1       10.97        9.03      0.78 o 
  -4   9   1        1.20        2.63      0.52 o 
  -3   9   1        0.32        0.56      0.40 o 
  -2   9   1       76.99       72.12      1.46 o 
  -1   9   1       10.13       11.79      0.56 o 
   0   9   1       23.75       23.86      1.01 o 
   1   9   1        0.00        0.00      0.47 o 
   2   9   1        5.93        8.05      0.74 o 
  -4  10   1       21.67       23.30      1.11 o 
  -3  10   1       24.09       23.40      1.07 o 
  -2  10   1       16.54       17.42      0.75 o 
  -1  10   1       22.90       23.15      1.47 o 
   0  10   1        5.02        4.92      0.65 o 
   1  10   1        1.04        0.97      0.57 o 
  -2  11   1        0.36        0.76      0.78 o 
  -1  11   1        1.70        3.17      0.87 o 
   0  11   1        7.84        6.65      0.76 o 
   0 -12   2       27.72       32.77      1.75 o 
   1 -12   2        1.09        0.19      0.79 o 
   2 -12   2        3.49        4.17      0.62 o 
  -2 -11   2        1.30        0.75      0.60 o 
  -1 -11   2        0.31        0.43      0.56 o 
   0 -11   2        0.68        1.14      0.54 o 
   1 -11   2       30.16       35.77      1.84 o 
   2 -11   2       44.25       42.35      1.41 o 
   3 -11   2       18.72       24.50      1.12 o 
   4 -11   2        9.96       12.68      0.88 o 
  -3 -10   2        0.57       -0.26      0.56 o 
  -2 -10   2        0.29        1.66      0.92 o 
  -1 -10   2       21.85       19.36      0.92 o 
   0 -10   2        2.86        1.56      0.46 o 
   1 -10   2       11.72       11.56      0.62 o 
   2 -10   2       96.15       82.83      2.02 o 
   3 -10   2       35.72       33.87      1.53 o 
   4 -10   2       31.56       28.49      1.21 o 
  -3  -9   2        0.96        0.23      0.53 o 
  -2  -9   2       19.11       17.74      0.67 o 
  -1  -9   2       28.55       27.21      0.97 o 
   0  -9   2        0.77        1.06      0.25 o 
   1  -9   2      389.19      389.50      5.23 o 
   2  -9   2      595.59      635.63     10.31 o 
   3  -9   2        1.71        0.92      0.59 o 
   4  -9   2       28.02       24.98      1.51 o 
   5  -9   2        5.40        4.40      0.68 o 
  -4  -8   2        0.97        0.30      0.37 o 
  -3  -8   2        7.92        6.07      0.45 o 
  -2  -8   2       74.16       70.90      1.36 o 
  -1  -8   2       31.32       36.03      0.83 o 
   0  -8   2       10.07       11.69      0.50 o 
   1  -8   2        8.71       11.61      0.47 o 
   2  -8   2       23.35       25.01      0.87 o 
   3  -8   2        4.72        4.34      0.45 o 
   4  -8   2       63.52       65.88      1.78 o 
   5  -8   2       14.22       15.63      2.71 o 
  -5  -7   2        0.44        0.33      0.39 o 
  -4  -7   2        5.23        2.91      0.41 o 
  -3  -7   2        0.04        0.57      0.27 o 
  -2  -7   2        1.02        1.74      0.25 o 
  -1  -7   2        7.05        5.90      0.27 o 
   0  -7   2       48.33       44.12      0.74 o 
   1  -7   2       77.17       71.13      1.50 o 
   2  -7   2       35.08       37.26      0.66 o 
   3  -7   2       26.66       21.36      1.21 o 
   4  -7   2        0.02       -0.37      0.33 o 
   5  -7   2        8.08        6.25      0.64 o 
   6  -7   2       20.67       21.84      1.10 o 
  -5  -6   2        0.01        0.11      0.43 o 
  -4  -6   2        0.07        1.58      0.62 o 
  -3  -6   2       80.15       86.93      1.52 o 
  -2  -6   2        0.11        0.30      0.21 o 
  -1  -6   2      383.18      403.75      4.46 o 
   0  -6   2       56.75       57.91      0.85 o 
   1  -6   2      164.00      174.36      2.07 o 
   2  -6   2       16.08       14.99      0.37 o 
   3  -6   2       90.13       94.03      1.78 o 
   4  -6   2        2.23        2.84      0.31 o 
   5  -6   2       34.24       29.17      1.06 o 
   6  -6   2        8.86       10.69      0.83 o 
  -5  -5   2       12.94        9.68      0.56 o 
  -4  -5   2       40.45       36.63      0.91 o 
  -3  -5   2        0.86        0.76      0.23 o 
  -2  -5   2      124.25      121.10      1.80 o 
  -1  -5   2      311.93      329.79      3.65 o 
   0  -5   2      564.76      621.88      6.64 o 
   1  -5   2     1214.36     1320.93     13.84 o 
   2  -5   2       35.20       27.32      0.70 o 
   3  -5   2       52.40       47.28      0.94 o 
   4  -5   2       35.98       33.83      1.07 o 
   5  -5   2        5.15        4.55      0.47 o 
   6  -5   2        4.73        5.11      0.62 o 
  -6  -4   2        0.09        0.32      0.40 o 
  -5  -4   2       23.88       29.20      0.89 o 
  -4  -4   2      122.23      133.04      2.10 o 
  -3  -4   2       55.74       57.77      1.07 o 
  -2  -4   2     2309.05     2415.51     25.14 o 
  -1  -4   2       81.55       74.59      1.02 o 
   0  -4   2       38.51       31.43      0.49 o 
   1  -4   2      545.70      580.01      6.17 o 
   2  -4   2       50.60       51.76      0.92 o 
   3  -4   2      293.10      298.53      4.30 o 
   4  -4   2      205.23      202.61      2.95 o 
   5  -4   2       81.88       70.97      1.42 o 
   6  -4   2       22.50       24.35      1.08 o 
  -6  -3   2        2.70        2.18      0.45 o 
  -5  -3   2       74.56       78.71      1.78 o 
  -4  -3   2        9.03        7.04      0.38 o 
  -3  -3   2        6.40        2.95      0.24 o 
  -2  -3   2      408.11      412.67      4.48 o 
  -1  -3   2      294.73      289.52      3.15 o 
   0  -3   2     1828.80     1856.85     19.32 o 
   1  -3   2      400.00      371.11      3.99 o 
   2  -3   2      258.42      252.74      3.33 o 
   3  -3   2        3.81        0.64      0.18 o 
   4  -3   2        0.05       -0.14      0.20 o 
   5  -3   2        1.90        1.64      0.51 o 
   6  -3   2        0.02        0.54      0.46 o 
  -6  -2   2        3.20        5.35      0.65 o 
  -5  -2   2        0.95        0.98      0.28 o 
  -4  -2   2        4.45        4.22      0.31 o 
  -3  -2   2      240.66      239.42      2.74 o 
  -2  -2   2      440.00      483.88      5.19 o 
  -1  -2   2     1455.96     1521.79     15.88 o 
   0  -2   2     2901.96     2676.67     32.55 o 
   1  -2   2     3112.38     2929.35     79.42 o 
   2  -2   2       11.08       15.93      0.42 o 
   3  -2   2      658.66      716.65      7.67 o 
   4  -2   2       47.92       44.34      0.94 o 
   5  -2   2       92.62       99.10      2.22 o 
   6  -2   2        5.64        6.96      0.66 o 
  -6  -1   2        4.42        5.79      0.97 o 
  -5  -1   2       41.41       36.53      0.88 o 
  -4  -1   2        2.93        1.17      0.20 o 
  -3  -1   2      205.26      229.75      2.64 o 
  -2  -1   2      129.13      131.27      1.54 o 
  -1  -1   2      282.63      294.08      3.16 o 
   0  -1   2     1758.64     1646.58     18.17 o 
   1  -1   2     6331.36     5528.80    124.07 o 
   2  -1   2     1809.83     1787.15     18.62 o 
   3  -1   2        0.22        1.05      0.17 o 
   4  -1   2        8.49       10.24      0.55 o 
   5  -1   2        1.27        1.72      0.52 o 
   6  -1   2        0.12        0.48      0.47 o 
  -6   0   2        0.00        0.27      0.52 o 
  -5   0   2       33.78       40.12      1.04 o 
  -4   0   2       38.39       37.58      0.68 o 
  -3   0   2      265.30      281.50      3.16 o 
  -2   0   2     2500.78     2520.84     26.25 o 
  -1   0   2      301.94      300.41      3.22 o 
   0   0   2       11.97       13.60      0.23 o 
   1   0   2        3.34        1.70      0.13 o 
   2   0   2       56.94       60.01      0.82 o 
   3   0   2      175.00      179.19      2.14 o 
   4   0   2      251.21      244.33      4.27 o 
   5   0   2        0.07        0.48      0.56 o 
   6   0   2        1.38        3.57      0.54 o 
  -7   1   2        6.74        6.78      0.70 o 
  -6   1   2       37.43       37.69      1.25 o 
  -5   1   2       43.67       46.32      0.85 o 
  -4   1   2       26.98       28.87      0.59 o 
  -3   1   2       17.48       11.71      0.32 o 
  -2   1   2       26.29       22.11      0.39 o 
  -1   1   2       32.51       31.55      0.44 o 
   0   1   2     2335.62     2260.68     35.54 o 
   1   1   2     1171.35     1203.53     12.58 o 
   2   1   2       20.79       17.46      0.36 o 
   3   1   2      175.59      167.17      2.39 o 
   4   1   2       24.68       28.99      0.79 o 
   5   1   2       39.37       40.91      1.34 o 
   6   1   2        8.21        6.64      0.75 o 
  -7   2   2        0.16       -0.38      0.51 o 
  -6   2   2        1.12       -0.40      0.39 o 
  -5   2   2        2.43        2.98      0.32 o 
  -4   2   2      112.61      106.96      1.44 o 
  -3   2   2      652.30      652.46      8.19 o 
  -2   2   2      414.98      467.61      5.02 o 
  -1   2   2       47.73       49.11      0.80 o 
   0   2   2      556.85      602.17      7.30 o 
   1   2   2      213.32      222.86      2.51 o 
   2   2   2      529.42      545.81      5.89 o 
   3   2   2       33.14       27.58      0.68 o 
   4   2   2        0.60        1.06      0.26 o 
   5   2   2       30.05       33.92      1.23 o 
  -6   3   2        0.62        0.99      0.52 o 
  -5   3   2      327.50      335.31      4.60 o 
  -4   3   2       34.93       36.26      1.03 o 
  -3   3   2       35.97       43.91      0.70 o 
  -2   3   2      428.70      541.79      5.82 o 
  -1   3   2     2171.37     2224.10     26.96 o 
   0   3   2        0.76        2.66      0.16 o 
   1   3   2      132.96      127.95      1.56 o 
   2   3   2      189.47      165.18      3.06 o 
   3   3   2       47.78       46.98      0.98 o 
   4   3   2        0.90       -0.03      0.26 o 
   5   3   2        2.71        0.69      0.50 o 
  -6   4   2       12.05       12.51      1.34 o 
  -5   4   2       20.58       22.61      0.92 o 
  -4   4   2      745.62      774.23      9.81 o 
  -3   4   2      119.65      113.22      2.13 o 
  -2   4   2      960.53     1022.12     12.64 o 
  -1   4   2     1045.46     1160.57     14.27 o 
   0   4   2        0.15        0.09      0.16 o 
   1   4   2        9.06       10.69      0.36 o 
   2   4   2        0.09        0.40      0.27 o 
   3   4   2        0.98        0.34      0.24 o 
   4   4   2       21.53       22.23      0.76 o 
   5   4   2        3.86        3.55      0.63 o 
  -6   5   2       98.49       98.12      2.41 o 
  -5   5   2      127.82      131.90      2.81 o 
  -4   5   2      161.52      161.03      2.47 o 
  -3   5   2        0.78        0.54      0.21 o 
  -2   5   2      122.42      115.70      1.80 o 
  -1   5   2       49.22       45.01      1.23 o 
   0   5   2     1089.29     1087.52     11.51 o 
   1   5   2       72.51       71.65      1.23 o 
   2   5   2        0.05        0.28      0.28 o 
   3   5   2        0.00        0.48      0.35 o 
   4   5   2        0.04        0.65      0.39 o 
  -6   6   2        6.18        5.76      0.68 o 
  -5   6   2        9.66        8.62      0.68 o 
  -4   6   2      114.20      104.33      2.31 o 
  -3   6   2      794.25      812.56     10.31 o 
  -2   6   2        3.48        4.00      0.53 o 
  -1   6   2      116.50      102.81      6.27 o 
   0   6   2       10.89       10.11      0.57 o 
   1   6   2       41.17       41.15      1.17 o 
   2   6   2       44.02       39.30      1.21 o 
   3   6   2       33.55       31.65      0.90 o 
   4   6   2        0.01        0.26      0.42 o 
  -6   7   2        4.18        4.27      0.72 o 
  -5   7   2       23.37       25.31      1.11 o 
  -4   7   2        1.40        2.25      0.44 o 
  -3   7   2       18.30       22.61      0.97 o 
  -2   7   2        3.41        3.79      0.38 o 
  -1   7   2      528.55      516.13     16.64 o 
   0   7   2       50.14       50.12      1.36 o 
   1   7   2       74.47       78.12      1.86 o 
   2   7   2        5.66        6.18      0.81 o 
   3   7   2        2.06        1.66      0.52 o 
  -5   8   2       57.32       52.79      1.68 o 
  -4   8   2      109.33      102.39      2.43 o 
  -3   8   2       41.12       39.85      1.00 o 
  -2   8   2       92.49       86.37      1.61 o 
  -1   8   2        0.94        0.99      0.30 o 
   0   8   2       76.36       72.78      1.82 o 
   1   8   2        1.91        1.59      0.57 o 
   2   8   2       22.48       20.11      0.98 o 
   3   8   2        0.09       -0.30      0.51 o 
  -4   9   2        2.17        3.02      0.54 o 
  -3   9   2        0.61        0.43      0.35 o 
  -2   9   2        5.46        8.07      0.79 o 
  -1   9   2        0.40        0.34      0.83 o 
   0   9   2       13.90       15.18      0.87 o 
   1   9   2        5.29        4.19      0.79 o 
   2   9   2        0.11        0.62      0.55 o 
  -3  10   2       40.89       43.74      1.48 o 
  -2  10   2        9.98       10.95      0.87 o 
  -1  10   2        1.24        1.12      0.60 o 
   0  10   2        3.49        4.73      0.65 o 
  -1 -12   3        0.01       -0.36      0.80 o 
   0 -12   3       13.19       14.78      1.23 o 
   1 -12   3        7.84        4.51      0.94 o 
   2 -12   3        2.77        2.74      0.61 o 
  -2 -11   3        0.60        1.53      0.61 o 
  -1 -11   3        3.83        5.05      0.67 o 
   0 -11   3       17.03       15.22      0.84 o 
   1 -11   3      226.46      244.00      4.54 o 
   2 -11   3       30.81       31.58      1.20 o 
   3 -11   3        0.97        2.27      0.57 o 
   4 -11   3        9.15       11.52      0.86 o 
  -3 -10   3        8.10        6.44      0.64 o 
  -2 -10   3       19.76       22.02      0.79 o 
  -1 -10   3        0.01        0.74      0.45 o 
   0 -10   3       23.34       29.61      1.02 o 
   1 -10   3       25.71       26.60      1.04 o 
   2 -10   3       26.48       30.89      1.12 o 
   3 -10   3        4.99        4.64      0.59 o 
   4 -10   3        6.54        8.10      0.74 o 
  -4  -9   3        0.42        0.61      0.45 o 
  -3  -9   3        0.21        0.46      0.37 o 
  -2  -9   3        0.12        0.39      0.29 o 
  -1  -9   3        0.01        0.08      0.29 o 
   0  -9   3       24.60       23.62      0.80 o 
   1  -9   3        5.97        5.91      0.31 o 
   2  -9   3       26.27       31.29      1.04 o 
   3  -9   3        1.45        2.49      0.46 o 
   4  -9   3        1.86        1.00      0.51 o 
   5  -9   3       28.81       27.86      1.24 o 
  -4  -8   3       10.49       13.58      1.43 o 
  -3  -8   3        0.23        1.55      0.34 o 
  -2  -8   3       15.99       14.85      0.55 o 
  -1  -8   3        0.00        0.02      0.21 o 
   0  -8   3       26.84       26.79      0.66 o 
   1  -8   3        0.14        0.13      0.25 o 
   2  -8   3      102.62       99.97      1.67 o 
   3  -8   3        4.99        4.66      0.55 o 
   4  -8   3      112.32      108.43      2.49 o 
   5  -8   3       67.41       69.78      1.95 o 
  -5  -7   3        0.29        0.57      0.43 o 
  -4  -7   3        0.01       -0.26      0.31 o 
  -3  -7   3       25.42       28.24      0.77 o 
  -2  -7   3       17.52       25.52      1.72 o 
  -1  -7   3       39.04       41.00      0.96 o 
   0  -7   3      331.33      344.54      3.88 o 
   1  -7   3       84.95       77.16      1.10 o 
   2  -7   3       60.16       54.94      2.97 o 
   3  -7   3       79.27       76.84      1.50 o 
   4  -7   3        0.11        0.59      0.29 o 
   5  -7   3        6.74        6.02      0.50 o 
  -5  -6   3        2.78        4.09      0.52 o 
  -4  -6   3        8.49        7.94      0.46 o 
  -3  -6   3      131.60      128.49      2.48 o 
  -2  -6   3        0.29        0.57      0.20 o 
  -1  -6   3       67.01       79.40      1.09 o 
   0  -6   3       31.20       35.08      0.60 o 
   1  -6   3       39.60       35.28      0.61 o 
   2  -6   3      275.02      272.07      3.69 o 
   3  -6   3      338.41      341.44      4.61 o 
   4  -6   3      213.94      205.98      3.07 o 
   5  -6   3       32.00       30.20      1.10 o 
   6  -6   3       31.90       36.53      1.10 o 
  -6  -5   3        1.63        2.13      0.48 o 
  -5  -5   3        0.89        1.26      0.34 o 
  -4  -5   3       20.46       24.72      1.05 o 
  -3  -5   3      102.28       88.27      1.60 o 
  -2  -5   3        0.03        0.47      0.21 o 
  -1  -5   3      124.24      113.08      1.41 o 
   0  -5   3       48.53       64.42      0.88 o 
   1  -5   3      160.17      179.30      2.09 o 
   2  -5   3       41.17       29.88      0.81 o 
   3  -5   3       42.21       34.70      1.91 o 
   4  -5   3       39.53       32.82      0.89 o 
   5  -5   3        5.30        7.18      0.49 o 
   6  -5   3        0.82        0.67      0.47 o 
  -6  -4   3        3.35        2.87      0.54 o 
  -5  -4   3        2.50        1.36      0.35 o 
  -4  -4   3        1.39        0.52      0.24 o 
  -3  -4   3      228.33      208.28      2.88 o 
  -2  -4   3      213.79      212.30      2.44 o 
  -1  -4   3       51.34       55.65      0.77 o 
   0  -4   3       56.15       49.20      0.69 o 
   1  -4   3       14.52       15.04      0.32 o 
   2  -4   3      777.24      834.25     10.36 o 
   3  -4   3       31.46       27.70      0.68 o 
   4  -4   3      155.67      149.73      2.65 o 
   5  -4   3       31.24       32.18      1.12 o 
   6  -4   3        0.00        0.40      0.47 o 
  -6  -3   3        7.66        5.29      1.61 o 
  -5  -3   3        0.32        0.10      0.26 o 
  -4  -3   3        0.43        0.35      0.22 o 
  -3  -3   3        2.59        0.92      0.19 o 
  -2  -3   3       43.61       32.09      0.53 o 
  -1  -3   3     1677.71     1651.05     17.22 o 
   0  -3   3      789.59      835.66      8.78 o 
   1  -3   3     2111.95     2102.36     21.88 o 
   2  -3   3      506.75      573.39      7.21 o 
   3  -3   3        3.82        2.34      0.32 o 
   4  -3   3       11.97       11.96      0.57 o 
   5  -3   3        2.37        2.09      0.46 o 
   6  -3   3        5.20        7.60      1.33 o 
  -6  -2   3        9.49       14.17      0.65 o 
  -5  -2   3        9.84       13.19      0.64 o 
  -4  -2   3        5.15        4.01      0.29 o 
  -3  -2   3      398.66      413.84      4.55 o 
  -2  -2   3      412.04      406.26      4.40 o 
  -1  -2   3      599.59      623.09      7.57 o 
   0  -2   3     1073.52     1118.95     11.69 o 
   1  -2   3      299.18      316.01      4.20 o 
   2  -2   3      318.26      355.29      3.89 o 
   3  -2   3      761.01      742.53      9.33 o 
   4  -2   3       42.38       40.54      0.91 o 
   5  -2   3        0.05        0.85      0.42 o 
   6  -2   3        0.03       -0.09      0.42 o 
  -6  -1   3        0.63        0.64      0.60 o 
  -5  -1   3       12.84       11.40      0.50 o 
  -4  -1   3        1.97        3.14      0.22 o 
  -3  -1   3       16.22       17.84      0.40 o 
  -2  -1   3       24.46       24.55      0.43 o 
  -1  -1   3     1904.45     1945.35     23.15 o 
   0  -1   3     4714.70     4170.00    104.97 o 
   1  -1   3      871.22      921.11      9.67 o 
   2  -1   3      262.40      227.15      2.58 o 
   3  -1   3       21.12       21.14      0.50 o 
   4  -1   3       19.55       17.49      0.75 o 
   5  -1   3       24.47       21.03      0.95 o 
   6  -1   3       23.08       22.18      1.09 o 
  -7   0   3        0.00        0.39      0.56 o 
  -6   0   3        0.11        0.64      0.79 o 
  -5   0   3       62.19       68.22      1.11 o 
  -4   0   3      375.30      389.62      4.38 o 
  -3   0   3       30.40       26.84      0.51 o 
  -2   0   3       17.27       14.14      0.31 o 
  -1   0   3      124.44      147.15      1.67 o 
   0   0   3        8.65        9.32      0.22 o 
   1   0   3      354.56      374.41      4.05 o 
   2   0   3      183.94      186.35      2.17 o 
   3   0   3       34.73       29.33      1.84 o 
   4   0   3      201.23      204.30      3.74 o 
   5   0   3        2.54        1.68      0.51 o 
   6   0   3        0.00        0.30      0.50 o 
  -7   1   3        0.81       -0.03      0.52 o 
  -6   1   3       85.30       81.09      1.94 o 
  -5   1   3        0.44        0.19      0.34 o 
  -4   1   3       19.42       21.83      0.50 o 
  -3   1   3       60.25       71.61      1.00 o 
  -2   1   3     2094.07     2130.15     22.15 o 
  -1   1   3      129.23      168.57      1.91 o 
   0   1   3      620.98      595.11      6.32 o 
   1   1   3     1348.97     1382.46     14.47 o 
   2   1   3       83.25       95.07      1.24 o 
   3   1   3       19.58       22.14      0.78 o 
   4   1   3        0.51        0.07      0.34 o 
   5   1   3       96.43       97.89      2.33 o 
  -7   2   3        0.00        1.47      0.98 o 
  -6   2   3        0.92        0.21      0.81 o 
  -5   2   3      188.74      200.76      3.26 o 
  -4   2   3      117.07      107.50      1.46 o 
  -3   2   3      253.77      260.83      2.98 o 
  -2   2   3      720.82      750.73      7.96 o 
  -1   2   3      156.26      166.90      1.91 o 
   0   2   3      366.59      379.75      4.13 o 
   1   2   3       53.68       63.75      0.89 o 
   2   2   3       73.99       93.76      1.49 o 
   3   2   3       94.55       94.74      1.59 o 
   4   2   3       28.88       27.81      0.80 o 
   5   2   3        0.30        0.34      0.50 o 
  -6   3   3        4.37        4.66      0.60 o 
  -5   3   3      160.02      170.21      2.62 o 
  -4   3   3      159.36      145.06      7.22 o 
  -3   3   3      305.91      286.08      3.86 o 
  -2   3   3      185.84      212.95      2.92 o 
  -1   3   3     1911.10     2023.96     24.59 o 
   0   3   3       30.86       23.79      0.45 o 
   1   3   3        5.15        5.69      0.25 o 
   2   3   3       10.10        8.77      0.38 o 
   3   3   3        6.64        9.50      0.44 o 
   4   3   3        8.67        8.11      0.50 o 
   5   3   3        3.01        2.34      0.59 o 
  -6   4   3        0.87        2.14      0.53 o 
  -5   4   3       89.55       84.83      2.02 o 
  -4   4   3      368.07      374.90      5.06 o 
  -3   4   3       16.14       14.90      0.58 o 
  -2   4   3       30.84       32.31      0.72 o 
  -1   4   3       30.59       30.71      0.68 o 
   0   4   3       45.85       51.43      1.11 o 
   1   4   3      205.09      184.02      5.26 o 
   2   4   3       94.83       93.27      1.57 o 
   3   4   3        2.10        1.02      0.40 o 
   4   4   3        9.97       11.50      0.61 o 
  -6   5   3        5.72        6.38      0.71 o 
  -5   5   3        7.78        6.25      0.60 o 
  -4   5   3       17.42       20.89      0.68 o 
  -3   5   3        6.12        9.25      0.81 o 
  -2   5   3      365.04      317.35     13.14 o 
  -1   5   3       62.60       57.91      1.39 o 
   0   5   3       10.70        8.12      0.38 o 
   1   5   3       18.29       17.79      0.72 o 
   2   5   3        2.78        2.40      0.29 o 
   3   5   3        0.07        0.28      0.33 o 
   4   5   3        2.50        2.81      0.47 o 
  -6   6   3       20.53       21.76      1.15 o 
  -5   6   3       51.80       50.55      1.57 o 
  -4   6   3       40.44       39.07      1.09 o 
  -3   6   3       79.14       83.79      1.54 o 
  -2   6   3       65.04       65.67      1.73 o 
  -1   6   3       28.04       24.88      0.69 o 
   0   6   3       49.00       45.40      1.25 o 
   1   6   3        0.92        3.97      2.65 o 
   2   6   3        2.00        1.62      0.43 o 
   3   6   3        3.70        6.46      0.67 o 
  -5   7   3        2.95        3.27      0.53 o 
  -4   7   3        0.01        0.49      0.39 o 
  -3   7   3        1.48        1.78      0.31 o 
  -2   7   3        0.53        0.20      0.24 o 
  -1   7   3        9.98        9.10      0.49 o 
   0   7   3       56.26       53.49      1.75 o 
   1   7   3       21.32       21.95      1.19 o 
   2   7   3        6.26        5.35      0.61 o 
   3   7   3        6.36        5.91      0.69 o 
  -5   8   3      100.64      107.80      2.65 o 
  -4   8   3       47.61       48.71      1.54 o 
  -3   8   3       14.57       14.36      0.64 o 
  -2   8   3        0.33        0.17      0.32 o 
  -1   8   3        0.01        0.49      0.39 o 
   0   8   3       25.64       22.56      1.30 o 
   1   8   3       18.44       17.16      0.91 o 
   2   8   3       50.75       52.31      3.06 o 
  -4   9   3        6.97        6.50      0.67 o 
  -3   9   3       34.24       35.37      1.06 o 
  -2   9   3       61.20       61.56      1.41 o 
  -1   9   3       33.42       30.82      1.20 o 
   0   9   3       22.46       21.45      2.12 o 
   1   9   3       26.17       25.51      1.16 o 
  -2  10   3        2.14        1.02      0.56 o 
  -1  10   3        5.36        6.03      0.70 o 
  -1 -12   4        0.00        0.88      0.99 o 
   0 -12   4       12.55       10.60      1.21 o 
   1 -12   4        1.42        0.73      0.88 o 
   2 -12   4        4.83        5.40      0.68 o 
  -2 -11   4        0.01        0.45      0.80 o 
  -1 -11   4        1.32        0.36      0.77 o 
   0 -11   4       17.04       15.83      1.16 o 
   1 -11   4        5.88        3.40      0.54 o 
   2 -11   4       22.72       17.77      0.93 o 
   3 -11   4        2.61        1.76      0.58 o 
  -3 -10   4        0.12        0.23      0.45 o 
  -2 -10   4        8.58        6.70      0.61 o 
  -1 -10   4        0.92        0.77      0.31 o 
   0 -10   4        4.08        3.42      0.27 o 
   1 -10   4       15.65       13.84      1.63 o 
   2 -10   4        8.79        8.63      0.65 o 
   3 -10   4      115.06      114.47      2.60 o 
   4 -10   4       79.20       88.45      2.29 o 
  -4  -9   4        0.08        0.55      0.45 o 
  -3  -9   4        0.41        1.39      0.53 o 
  -2  -9   4        3.06        4.30      0.48 o 
  -1  -9   4       84.09       83.80      1.49 o 
   0  -9   4       28.98       31.59      0.67 o 
   1  -9   4       59.64       59.19      1.16 o 
   2  -9   4        4.81        3.14      0.31 o 
   3  -9   4        2.64        1.57      0.45 o 
   4  -9   4       30.71       27.76      2.32 o 
   5  -9   4       14.22       14.19      0.97 o 
  -4  -8   4       22.38       19.63      0.91 o 
  -3  -8   4        0.46        0.58      0.39 o 
  -2  -8   4        1.66        2.48      0.30 o 
  -1  -8   4        2.53        3.06      0.23 o 
   0  -8   4       30.71       33.58      0.76 o 
   1  -8   4       89.46       84.63      1.22 o 
   2  -8   4      101.02       99.49      3.75 o 
   3  -8   4      129.46      125.45      2.08 o 
   4  -8   4        6.79        5.57      0.47 o 
   5  -8   4       16.86       20.02      1.06 o 
  -5  -7   4        0.06        0.42      0.48 o 
  -4  -7   4        4.96        2.05      0.45 o 
  -3  -7   4        8.79       10.30      0.72 o 
  -2  -7   4       87.65       88.36      1.83 o 
  -1  -7   4        0.92        1.16      0.19 o 
   0  -7   4      106.74      126.29      1.62 o 
   1  -7   4       71.96       78.78      1.12 o 
   2  -7   4       71.31       70.95      1.55 o 
   3  -7   4      176.99      164.36      2.53 o 
   4  -7   4       45.96       48.04      1.25 o 
   5  -7   4        3.17        4.20      0.47 o 
  -5  -6   4        3.34        4.61      0.54 o 
  -4  -6   4       67.27       51.24      1.41 o 
  -3  -6   4      170.46      153.06      2.58 o 
  -2  -6   4        1.27        1.53      0.20 o 
  -1  -6   4       91.85       95.25      1.27 o 
   0  -6   4       83.69       67.20      0.95 o 
   1  -6   4      894.92      938.53      9.97 o 
   2  -6   4       15.27       12.93      0.58 o 
   3  -6   4      116.89      111.26      1.83 o 
   4  -6   4       19.30       21.62      0.72 o 
   5  -6   4        0.96        0.28      0.36 o 
  -6  -5   4        0.25        0.28      0.56 o 
  -5  -5   4        5.26        5.06      0.79 o 
  -4  -5   4        3.18        1.66      0.61 o 
  -3  -5   4       79.56       81.55      1.38 o 
  -2  -5   4      576.80      612.57      6.62 o 
  -1  -5   4      469.07      482.18      5.23 o 
   0  -5   4      725.77      760.01      8.08 o 
   1  -5   4      173.22      193.83      2.24 o 
   2  -5   4        1.17        1.63      0.22 o 
   3  -5   4        8.96        9.41      0.42 o 
   4  -5   4        8.46        8.40      0.45 o 
   5  -5   4       28.32       31.24      0.93 o 
   6  -5   4       28.49       28.97      1.21 o 
  -6  -4   4        4.33        6.57      0.83 o 
  -5  -4   4        2.42        1.14      0.42 o 
  -4  -4   4      110.67      106.72      1.75 o 
  -3  -4   4       21.31       18.35      1.11 o 
  -2  -4   4      198.70      213.65      2.47 o 
  -1  -4   4       29.89       31.57      0.52 o 
   0  -4   4       79.28       62.91      0.92 o 
   1  -4   4     1265.94     1404.51     14.70 o 
   2  -4   4     1684.85     1692.58     20.67 o 
   3  -4   4       30.45       25.21      1.43 o 
   4  -4   4        1.09        1.71      0.62 o 
   5  -4   4        7.72        6.15      0.57 o 
   6  -4   4        3.89        4.26      0.61 o 
  -6  -3   4        1.68        1.08      0.48 o 
  -5  -3   4        7.07       10.97      0.62 o 
  -4  -3   4       13.34       18.53      0.91 o 
  -3  -3   4        3.15        4.98      0.30 o 
  -2  -3   4     1308.55     1360.69     16.59 o 
  -1  -3   4      716.97      681.99      8.32 o 
   0  -3   4        4.85        6.15      0.20 o 
   1  -3   4        1.13        2.82      0.17 o 
   2  -3   4      266.47      280.85      4.15 o 
   3  -3   4       12.25        9.78      0.77 o 
   4  -3   4      117.48      111.12      1.88 o 
   5  -3   4       53.38       49.27      2.09 o 
   6  -3   4       12.87       15.14      0.91 o 
  -6  -2   4        4.56        6.65      0.60 o 
  -5  -2   4       65.58       64.61      1.27 o 
  -4  -2   4       31.24       29.63      0.69 o 
  -3  -2   4        3.99        7.13      0.40 o 
  -2  -2   4       54.18       62.99      0.99 o 
  -1  -2   4       31.45       35.40      0.65 o 
   0  -2   4     1100.22     1169.41     12.24 o 
   1  -2   4      292.29      305.52      3.36 o 
   2  -2   4        0.01        1.22      0.51 o 
   3  -2   4      475.91      449.68      7.28 o 
   4  -2   4        9.67        9.63      0.59 o 
   5  -2   4        3.51        2.99      0.45 o 
   6  -2   4        2.15        2.55      0.51 o 
  -6  -1   4        4.43        2.02      0.48 o 
  -5  -1   4        1.01        2.30      0.30 o 
  -4  -1   4        5.89        4.71      0.25 o 
  -3  -1   4      807.06      838.89      8.94 o 
  -2  -1   4       13.19       22.10      0.40 o 
  -1  -1   4      540.95      576.19      6.14 o 
   0  -1   4      727.90      756.89      7.99 o 
   1  -1   4      400.40      461.25      4.98 o 
   2  -1   4        0.45        0.66      0.33 o 
   3  -1   4        0.35        0.26      0.22 o 
   4  -1   4      109.60      104.01      4.61 o 
   5  -1   4       11.17       10.27      0.76 o 
  -6   0   4       87.44      105.27      3.19 o 
  -5   0   4        6.35        5.34      0.32 o 
  -4   0   4       46.62       42.39      0.86 o 
  -3   0   4      110.46       96.51      1.28 o 
  -2   0   4       16.69       18.69      0.53 o 
  -1   0   4      334.29      347.46      3.78 o 
   0   0   4       16.57       10.66      0.27 o 
   1   0   4        2.97       10.32      0.29 o 
   2   0   4      148.04      146.69      1.81 o 
   3   0   4       32.53       26.46      0.68 o 
   4   0   4       12.95       12.36      0.72 o 
   5   0   4        0.23        0.73      0.50 o 
  -6   1   4       13.30       14.94      1.23 o 
  -5   1   4       12.95       15.88      0.58 o 
  -4   1   4      305.61      315.06      3.63 o 
  -3   1   4       10.12       11.12      0.33 o 
  -2   1   4     2312.52     2388.77     24.86 o 
  -1   1   4      338.11      316.37      3.48 o 
   0   1   4        3.54        3.57      0.61 o 
   1   1   4        4.80        8.62      0.29 o 
   2   1   4        9.69        9.22      0.38 o 
   3   1   4      156.10      150.58      2.88 o 
   4   1   4       55.97       54.03      1.53 o 
   5   1   4        7.77        6.42      0.70 o 
  -6   2   4       39.41       41.51      1.48 o 
  -5   2   4      332.20      348.03      4.78 o 
  -4   2   4        5.91        5.86      0.29 o 
  -3   2   4      260.85      293.56      3.34 o 
  -2   2   4       26.38       33.65      0.55 o 
  -1   2   4     1082.80     1233.71     12.97 o 
   0   2   4      330.42      328.28      3.65 o 
   1   2   4      366.39      377.65      4.20 o 
   2   2   4        1.85        1.89      0.26 o 
   3   2   4       81.63       86.70      1.92 o 
   4   2   4       12.08       13.57      0.78 o 
   5   2   4        4.10        3.78      0.71 o 
  -6   3   4        0.40        0.61      0.47 o 
  -5   3   4       19.61       19.89      0.68 o 
  -4   3   4      175.99      186.43      2.77 o 
  -3   3   4      400.26      380.86      5.05 o 
  -2   3   4       64.80       61.05      1.10 o 
  -1   3   4      384.56      403.49      5.25 o 
   0   3   4      293.05      302.43      3.42 o 
   1   3   4        0.28        0.29      0.18 o 
   2   3   4       20.72       18.47      0.58 o 
   3   3   4        1.58        1.49      0.38 o 
   4   3   4        0.00       -0.29      0.43 o 
  -6   4   4       27.82       33.22      2.10 o 
  -5   4   4      108.17      109.08      1.93 o 
  -4   4   4      200.25      204.60      3.59 o 
  -3   4   4       62.96       61.85      3.21 o 
  -2   4   4       58.54       56.73      1.38 o 
  -1   4   4       43.00       36.46      0.81 o 
   0   4   4      155.93      151.00      8.04 o 
   1   4   4      103.67       93.60      2.46 o 
   2   4   4      115.17      118.06      2.43 o 
   3   4   4        1.33        1.12      0.35 o 
   4   4   4        0.81        1.20      0.42 o 
  -6   5   4        0.06        0.05      0.47 o 
  -5   5   4        4.13        4.40      0.53 o 
  -4   5   4       68.78       62.14      1.29 o 
  -3   5   4        1.09        1.03      0.25 o 
  -2   5   4      227.73      218.41      3.16 o 
  -1   5   4      101.24      100.75      2.08 o 
   0   5   4       24.66       21.77      0.64 o 
   1   5   4       10.65       12.06      0.65 o 
   2   5   4        0.96        0.86      0.38 o 
   3   5   4        0.54        0.39      0.44 o 
   4   5   4       33.70       35.70      1.08 o 
  -6   6   4       57.16       54.82      1.75 o 
  -5   6   4       39.03       39.33      1.36 o 
  -4   6   4        0.77        0.71      0.31 o 
  -3   6   4        2.38        3.82      0.34 o 
  -2   6   4       58.90       51.98      1.12 o 
  -1   6   4       21.94       19.98      0.65 o 
   0   6   4      323.70      336.24      9.14 o 
   1   6   4      471.34      494.92      8.13 o 
   2   6   4       11.01        9.87      0.71 o 
   3   6   4        4.58        6.30      1.38 o 
  -5   7   4       13.88       11.12      1.18 o 
  -4   7   4       82.69       78.53      1.63 o 
  -3   7   4      259.88      244.65      3.66 o 
  -2   7   4      118.84      116.77      2.04 o 
  -1   7   4       59.15       50.53      1.16 o 
   0   7   4       24.11       20.44      0.93 o 
   1   7   4       16.23       15.32      0.85 o 
   2   7   4        4.84        4.34      0.60 o 
  -4   8   4       14.35       14.91      0.88 o 
  -3   8   4        0.02       -0.31      0.35 o 
  -2   8   4        9.50        8.34      0.56 o 
  -1   8   4        6.27        9.30      0.71 o 
   0   8   4        0.08        0.09      0.52 o 
   1   8   4        3.35        4.57      0.59 o 
  -3   9   4        9.78       11.93      0.67 o 
  -2   9   4       56.81       60.31      1.44 o 
  -1   9   4       16.64       17.32      0.96 o 
   0   9   4        0.49        0.10      0.48 o 
   1 -12   5       10.22       12.53      1.11 o 
   2 -12   5       46.98       46.99      1.55 o 
  -2 -11   5        8.74        7.47      0.69 o 
  -1 -11   5       14.78       15.82      0.87 o 
   1 -11   5        0.14        0.16      0.46 o 
   2 -11   5        0.08        0.84      0.52 o 
   3 -11   5        5.02        3.83      0.60 o 
  -3 -10   5        0.53        0.35      0.48 o 
  -2 -10   5        1.67        1.39      0.48 o 
  -1 -10   5        1.93        2.64      0.78 o 
   0 -10   5       19.49       17.38      0.52 o 
   1 -10   5       60.68       62.00      1.26 o 
   2 -10   5       95.71      102.22      1.83 o 
   3 -10   5        6.10        6.21      0.64 o 
   4 -10   5        4.99        7.26      1.28 o 
  -4  -9   5        0.16        0.45      0.55 o 
  -3  -9   5       13.56       15.84      0.83 o 
  -2  -9   5        1.14        2.81      0.47 o 
  -1  -9   5        2.35        2.30      0.28 o 
   0  -9   5        2.90        4.31      0.28 o 
   1  -9   5        8.37       10.76      0.47 o 
   2  -9   5       52.99       47.01      1.08 o 
   3  -9   5       47.47       46.40      1.11 o 
   4  -9   5       20.00       21.96      0.82 o 
  -4  -8   5        3.02        1.91      0.48 o 
  -3  -8   5        0.20        0.22      0.40 o 
  -2  -8   5        0.05        0.13      0.30 o 
  -1  -8   5        3.73        2.51      0.28 o 
   0  -8   5      113.26      119.47      1.60 o 
   1  -8   5       19.56       18.09      0.56 o 
   2  -8   5       96.04       99.94      1.71 o 
   3  -8   5       25.25       28.96      0.82 o 
   4  -8   5        7.56        5.19      0.49 o 
   5  -8   5        0.03       -0.21      0.40 o 
  -5  -7   5        0.14       -0.56      0.37 o 
  -4  -7   5        1.29        0.25      0.40 o 
  -3  -7   5       64.00       68.95      1.65 o 
  -2  -7   5        7.04        5.68      0.33 o 
  -1  -7   5       69.05       71.23      1.06 o 
   0  -7   5      295.03      318.40      3.62 o 
   1  -7   5       50.83       49.38      1.17 o 
   2  -7   5       45.07       39.51      0.89 o 
   3  -7   5        0.00        0.28      0.27 o 
   4  -7   5       22.49       23.26      0.78 o 
   5  -7   5       61.09       60.76      1.60 o 
  -5  -6   5        1.88        1.20      0.43 o 
  -4  -6   5       21.56       21.11      0.88 o 
  -3  -6   5      220.68      221.45      8.04 o 
  -2  -6   5       16.64       18.50      0.75 o 
  -1  -6   5       32.49       26.13      0.52 o 
   0  -6   5      148.35      143.87      1.78 o 
   1  -6   5      415.54      412.40      4.56 o 
   2  -6   5       26.03       26.66      0.84 o 
   3  -6   5        5.30        5.12      0.35 o 
   4  -6   5        0.96        0.60      0.33 o 
   5  -6   5       17.93       16.89      0.75 o 
  -6  -5   5        4.10        4.52      0.89 o 
  -5  -5   5        0.31        0.30      0.42 o 
  -4  -5   5        3.25        3.12      0.42 o 
  -3  -5   5       64.66       57.12      1.07 o 
  -2  -5   5       56.11       56.98      1.04 o 
  -1  -5   5        2.93        3.50      0.19 o 
   0  -5   5      160.09      167.71      1.99 o 
   1  -5   5        0.08        0.27      0.17 o 
   2  -5   5        2.18        3.76      0.98 o 
   3  -5   5      102.94       99.43      1.70 o 
   4  -5   5      159.01      156.20      2.51 o 
   5  -5   5       15.30       17.03      0.73 o 
  -6  -4   5        2.46        2.40      0.54 o 
  -5  -4   5        6.29        4.71      0.53 o 
  -4  -4   5        0.07       -0.30      0.31 o 
  -3  -4   5       12.86        8.07      0.43 o 
  -2  -4   5        4.93        5.84      0.23 o 
  -1  -4   5       10.25       10.12      1.18 o 
   0  -4   5      278.84      266.65      2.99 o 
   1  -4   5      366.54      366.17      4.04 o 
   2  -4   5      375.28      355.21      4.70 o 
   3  -4   5        7.85        6.46      0.37 o 
   4  -4   5       16.40       14.64      0.59 o 
   5  -4   5        9.89        9.11      0.69 o 
  -6  -3   5        0.01        0.27      0.45 o 
  -5  -3   5        0.41        0.66      0.37 o 
  -4  -3   5      125.47      139.86      2.13 o 
  -3  -3   5       14.82       13.53      0.58 o 
  -2  -3   5       59.93       57.59      1.00 o 
  -1  -3   5      653.47      642.37      7.90 o 
   0  -3   5       94.13       99.94      1.25 o 
   1  -3   5      277.24      284.42      3.19 o 
   2  -3   5      202.94      195.98      2.77 o 
   3  -3   5      131.30      130.44      2.06 o 
   4  -3   5       92.99       91.70      1.67 o 
   5  -3   5       16.31       17.60      0.90 o 
  -6  -2   5        3.02        2.33      0.50 o 
  -5  -2   5        0.51        0.23      0.34 o 
  -4  -2   5        3.17        3.06      0.28 o 
  -3  -2   5       44.21       51.28      0.80 o 
  -2  -2   5        8.92        4.34      0.34 o 
  -1  -2   5       12.56       14.42      0.40 o 
   0  -2   5        0.53        0.90      0.28 o 
   1  -2   5      797.44      807.68      8.59 o 
   2  -2   5      343.54      333.85      3.75 o 
   3  -2   5       38.85       37.53      0.86 o 
   4  -2   5        0.72        0.38      0.42 o 
   5  -2   5        5.80        5.75      0.66 o 
  -6  -1   5        8.61       11.52      0.73 o 
  -5  -1   5       82.73       90.80      1.75 o 
  -4  -1   5       13.22       11.56      0.61 o 
  -3  -1   5      842.87      869.68      9.28 o 
  -2  -1   5      211.74      204.29      2.36 o 
  -1  -1   5        1.19        0.66      0.13 o 
   0  -1   5       65.86       81.11      1.06 o 
   1  -1   5       34.23       37.93      0.69 o 
   2  -1   5      165.23      162.73      2.00 o 
   3  -1   5      308.03      312.42      4.26 o 
   4  -1   5      140.50      138.57      2.85 o 
   5  -1   5       47.61       50.29      2.98 o 
  -6   0   5       30.95       34.77      1.78 o 
  -5   0   5        8.41        8.44      0.51 o 
  -4   0   5       49.29       41.80      1.36 o 
  -3   0   5       20.67       24.20      0.50 o 
  -2   0   5      370.26      397.17      4.36 o 
  -1   0   5      506.59      524.36      5.65 o 
   0   0   5      484.88      473.93      5.15 o 
   2   0   5      459.04      490.69      5.41 o 
   3   0   5       92.50       84.44      1.88 o 
   4   0   5       11.98       10.59      0.72 o 
   5   0   5        6.05        5.69      0.68 o 
  -6   1   5        2.97        2.28      0.55 o 
  -5   1   5       31.57       30.35      1.18 o 
  -4   1   5       54.97       50.95      1.03 o 
  -3   1   5       10.64       11.47      0.39 o 
  -2   1   5      103.25      103.59      1.66 o 
  -1   1   5      266.65      260.16      2.95 o 
   0   1   5       47.86       46.22      0.73 o 
   1   1   5      154.88      165.32      2.02 o 
   2   1   5       39.21       35.17      0.67 o 
   3   1   5       20.33       22.59      0.67 o 
   4   1   5        7.39        8.42      0.68 o 
   5   1   5        0.59        2.12      0.59 o 
  -6   2   5       28.76       28.52      1.67 o 
  -5   2   5        9.26        9.08      0.48 o 
  -4   2   5       67.91       66.09      1.26 o 
  -3   2   5        9.38        7.33      0.91 o 
  -2   2   5       88.45       68.19      1.23 o 
  -1   2   5       88.86       78.98      1.08 o 
   0   2   5      176.82      178.92      2.16 o 
   1   2   5      331.22      311.04      3.56 o 
   2   2   5        0.02        0.37      0.21 o 
   3   2   5        2.43        1.93      0.33 o 
   4   2   5        1.22        2.02      0.53 o 
  -6   3   5        3.01        5.42      0.93 o 
  -5   3   5       10.13       11.89      0.66 o 
  -4   3   5       12.89       14.22      0.55 o 
  -3   3   5      188.62      187.73      2.77 o 
  -2   3   5      299.53      300.29      5.45 o 
  -1   3   5       26.85       28.21      1.77 o 
   0   3   5       17.26       20.04      0.58 o 
   1   3   5        1.42        1.66      0.36 o 
   2   3   5        0.09        0.05      0.25 o 
   3   3   5       95.50       99.99      1.80 o 
   4   3   5        3.12        3.43      0.88 o 
  -6   4   5       20.74       23.15      1.57 o 
  -5   4   5        4.34        4.62      0.43 o 
  -4   4   5       11.82        7.73      1.14 o 
  -3   4   5       67.93       62.11      1.24 o 
  -2   4   5        0.55        0.42      0.24 o 
  -1   4   5      141.95      139.36      2.18 o 
   0   4   5     1033.73     1058.80     13.24 o 
   1   4   5       16.13       18.79      1.36 o 
   2   4   5        0.23        0.45      0.36 o 
   3   4   5       23.99       27.43      0.88 o 
  -6   5   5       27.59       27.50      1.20 o 
  -5   5   5       23.97       23.85      0.84 o 
  -4   5   5      191.02      179.84      2.83 o 
  -3   5   5      222.85      203.85      3.08 o 
  -2   5   5       32.55       31.12      0.95 o 
  -1   5   5      152.23      151.06      2.38 o 
   0   5   5      167.12      166.88      2.58 o 
   1   5   5       43.49       43.42      1.31 o 
   2   5   5        0.05        0.32      0.44 o 
   3   5   5        1.75        2.16      0.53 o 
  -5   6   5       31.49       32.59      2.30 o 
  -4   6   5        0.67        0.50      0.35 o 
  -3   6   5       17.38       15.43      1.04 o 
  -2   6   5       11.20       17.13      1.26 o 
  -1   6   5       10.32       11.33      0.55 o 
   0   6   5        0.72        0.77      0.41 o 
   1   6   5        0.18       -0.06      0.57 o 
   2   6   5        1.48        1.68      0.51 o 
  -5   7   5      129.42      140.24      8.10 o 
  -4   7   5        1.98        3.50      0.48 o 
  -3   7   5       73.86       74.13      1.57 o 
  -2   7   5       22.41       26.97      1.15 o 
  -1   7   5        4.71        3.17      0.52 o 
   0   7   5        0.84        1.42      0.47 o 
   1   7   5        1.01        1.35      0.50 o 
  -4   8   5        7.47        6.15      0.58 o 
  -3   8   5       14.84       17.34      0.77 o 
  -2   8   5        0.21        0.26      0.38 o 
  -1   8   5       16.65       18.45      0.98 o 
   0   8   5       35.52       32.09      1.27 o 
  -1 -12   6        8.57        7.55      0.73 o 
   1 -12   6        7.87       10.00      1.09 o 
   2 -12   6        1.12        0.83      0.71 o 
  -2 -11   6        0.00        0.30      0.51 o 
  -1 -11   6        2.40        1.91      0.52 o 
   0 -11   6        0.00        0.04      0.39 o 
   1 -11   6       18.76       17.21      0.83 o 
   2 -11   6        4.36        3.26      0.59 o 
   3 -11   6        0.65        1.57      0.54 o 
  -3 -10   6        0.92        1.61      0.74 o 
  -2 -10   6        0.00        0.48      0.52 o 
  -1 -10   6       23.48       29.12      1.38 o 
   0 -10   6       10.36        9.21      0.58 o 
   1 -10   6       28.22       30.68      1.04 o 
   2 -10   6       16.85       19.68      0.71 o 
   3 -10   6        1.02        1.26      0.39 o 
   4 -10   6        0.79        0.43      0.57 o 
  -4  -9   6       13.91       17.61      0.92 o 
  -3  -9   6        3.20        2.04      0.48 o 
  -2  -9   6        1.57        3.41      1.17 o 
  -1  -9   6       16.41       16.61      0.57 o 
   0  -9   6       11.82        9.70      0.79 o 
   1  -9   6       46.26       40.68      0.96 o 
   2  -9   6        0.27        0.66      0.27 o 
   3  -9   6        1.51        2.58      0.38 o 
   4  -9   6       35.39       40.22      1.12 o 
  -5  -8   6        0.67        1.26      0.44 o 
  -4  -8   6       15.83       13.78      0.81 o 
  -3  -8   6       22.75       23.77      0.92 o 
  -2  -8   6       47.78       55.01      1.40 o 
  -1  -8   6       70.21       59.18      2.39 o 
   0  -8   6      190.56      201.01      2.84 o 
   1  -8   6        1.03        1.44      0.25 o 
   2  -8   6        4.80        7.17      0.41 o 
   3  -8   6        0.76        0.24      0.30 o 
   4  -8   6       53.86       50.12      1.34 o 
  -5  -7   6        0.07        0.33      0.43 o 
  -4  -7   6       35.56       32.25      1.14 o 
  -3  -7   6        1.48        2.75      0.42 o 
  -2  -7   6       64.64       62.30      1.18 o 
  -1  -7   6       52.66       51.99      1.02 o 
   0  -7   6       23.21       23.28      0.72 o 
   1  -7   6        0.61        2.08      0.60 o 
   2  -7   6      160.21      144.07      6.15 o 
   3  -7   6      144.26      142.97      2.33 o 
   4  -7   6       19.39       17.19      0.72 o 
   5  -7   6        2.73        2.35      0.45 o 
  -5  -6   6        1.20       -0.03      0.45 o 
  -4  -6   6        3.85        5.78      0.54 o 
  -3  -6   6       13.90       15.28      1.57 o 
  -2  -6   6        8.43        8.14      0.38 o 
  -1  -6   6       86.76       75.91      3.05 o 
   0  -6   6        0.15        0.28      0.17 o 
   1  -6   6      260.91      266.02      3.64 o 
   2  -6   6        0.70        0.23      0.20 o 
   3  -6   6       54.42       53.24      1.15 o 
   4  -6   6        0.19        0.27      0.34 o 
   5  -6   6        6.43        9.20      0.62 o 
  -6  -5   6        0.97        0.21      0.49 o 
  -5  -5   6       15.30       20.20      1.18 o 
  -4  -5   6        4.64        2.71      0.75 o 
  -3  -5   6       70.31       63.56      1.19 o 
  -2  -5   6       65.21       58.16      1.13 o 
  -1  -5   6       10.15       11.31      0.47 o 
   0  -5   6       43.98       38.04      0.76 o 
   1  -5   6        3.86        4.50      0.30 o 
   2  -5   6        6.57        6.32      0.36 o 
   3  -5   6      352.53      334.01      4.61 o 
   4  -5   6       32.54       32.24      0.92 o 
   5  -5   6        3.70        4.61      0.60 o 
  -6  -4   6        0.98        0.78      0.50 o 
  -5  -4   6        0.14        0.40      0.42 o 
  -4  -4   6        0.88       -0.08      0.49 o 
  -3  -4   6       48.27       54.84      1.29 o 
  -2  -4   6        7.38        5.36      0.29 o 
  -1  -4   6       65.06       67.47      1.72 o 
   0  -4   6      373.03      366.10      4.06 o 
   1  -4   6       43.65       38.92      0.66 o 
   2  -4   6      156.75      149.50      2.27 o 
   3  -4   6       30.29       28.79      1.18 o 
   4  -4   6        4.25        4.39      0.50 o 
   5  -4   6       26.78       27.43      1.15 o 
  -6  -3   6       22.30       24.22      1.04 o 
  -5  -3   6        0.99        1.02      0.41 o 
  -4  -3   6      138.36      136.65      2.59 o 
  -3  -3   6       18.33       15.40      0.50 o 
  -2  -3   6        2.00        1.51      0.24 o 
  -1  -3   6      220.84      231.12      3.09 o 
   0  -3   6       76.09       69.25      0.97 o 
   1  -3   6      571.44      601.44      6.51 o 
   2  -3   6      783.89      793.82     10.01 o 
   3  -3   6      318.63      321.51      5.44 o 
   4  -3   6       43.50       42.59      1.35 o 
   5  -3   6        7.35        8.77      0.71 o 
  -6  -2   6        3.06        3.62      0.57 o 
  -5  -2   6       37.36       26.12      1.29 o 
  -4  -2   6       17.27       11.87      0.74 o 
  -3  -2   6       58.90       53.58      1.02 o 
  -2  -2   6      549.76      554.40      6.95 o 
  -1  -2   6      676.44      680.14      7.29 o 
   0  -2   6       47.16       45.65      0.97 o 
   1  -2   6      282.91      301.65      3.43 o 
   2  -2   6       67.98       55.85      1.08 o 
   3  -2   6       78.09       74.17      1.39 o 
   4  -2   6       14.31       14.61      0.81 o 
   5  -2   6       11.48       10.17      0.81 o 
  -6  -1   6        7.37        5.41      0.60 o 
  -5  -1   6       57.11       63.13      1.27 o 
  -4  -1   6        0.08        0.23      0.24 o 
  -3  -1   6       40.03       35.92      1.10 o 
  -2  -1   6      128.69      119.12      1.79 o 
  -1  -1   6       14.54       15.51      0.36 o 
   0  -1   6      113.56      127.23      1.60 o 
   1  -1   6       30.23       20.63      0.46 o 
   2  -1   6       10.87       14.53      0.77 o 
   3  -1   6       10.68        8.94      0.63 o 
   4  -1   6        2.05        1.31      0.68 o 
   5  -1   6        5.04        4.88      0.69 o 
  -6   0   6        3.71        2.51      0.82 o 
  -5   0   6        0.41        0.16      0.25 o 
  -4   0   6       27.54       23.14      0.66 o 
  -3   0   6      205.32      204.98      3.49 o 
  -2   0   6      389.14      386.29      4.29 o 
  -1   0   6      376.56      416.85      4.60 o 
   0   0   6     1147.81     1163.48     12.31 o 
   1   0   6        4.68        4.63      0.73 o 
   2   0   6       27.33       27.87      0.60 o 
   3   0   6        0.48        0.46      0.36 o 
   4   0   6        3.93        4.21      1.40 o 
  -6   1   6       38.36       49.08      1.51 o 
  -5   1   6        2.89        2.69      0.43 o 
  -4   1   6      383.97      393.70      6.52 o 
  -3   1   6      354.40      349.50      5.77 o 
  -2   1   6        0.27        0.71      0.18 o 
  -1   1   6       46.85       41.94      0.77 o 
   0   1   6      155.69      178.78      2.18 o 
   1   1   6       23.25       24.06      0.54 o 
   2   1   6      257.58      244.35      3.41 o 
   3   1   6        3.49        4.13      0.51 o 
   4   1   6        6.22        5.55      0.66 o 
  -6   2   6        1.08        1.00      0.51 o 
  -5   2   6        3.75        4.79      0.54 o 
  -4   2   6      219.88      227.23      4.11 o 
  -3   2   6      127.37      119.50      1.92 o 
  -2   2   6      156.47      153.21      2.31 o 
  -1   2   6     1401.14     1431.99     21.96 o 
   0   2   6        6.43        4.95      0.27 o 
   1   2   6       12.86       10.81      0.38 o 
   2   2   6       28.41       25.82      0.73 o 
   3   2   6        0.09       -0.41      0.42 o 
   4   2   6       15.30       15.68      0.93 o 
  -6   3   6        3.58        3.34      0.79 o 
  -5   3   6      132.90      132.13      3.86 o 
  -4   3   6       65.41       58.38      1.23 o 
  -3   3   6      110.09      112.97      1.89 o 
  -2   3   6       54.95       57.79      1.16 o 
  -1   3   6      108.89      112.12      1.85 o 
   0   3   6        0.67        0.63      0.24 o 
   1   3   6       94.70       99.85      2.13 o 
   2   3   6        0.01        0.08      0.37 o 
   3   3   6       14.19       15.11      0.68 o 
  -6   4   6       20.09       20.15      1.54 o 
  -5   4   6        4.91        5.04      0.64 o 
  -4   4   6       13.89       11.77      0.74 o 
  -3   4   6       92.84       99.27      1.78 o 
  -2   4   6        7.86        6.60      0.40 o 
  -1   4   6       83.67       78.45      1.47 o 
   0   4   6        1.44        1.48      0.29 o 
   1   4   6       75.25       71.05      1.76 o 
   2   4   6        0.00        0.70      0.45 o 
   3   4   6        0.70        0.59      0.52 o 
  -5   5   6        1.44        0.57      0.52 o 
  -4   5   6       91.97       89.25      2.03 o 
  -3   5   6        1.83        4.74      0.43 o 
  -2   5   6       53.04       49.89      1.15 o 
  -1   5   6       23.08       23.47      1.23 o 
   0   5   6       10.48       12.85      0.73 o 
   1   5   6        2.54        2.28      0.49 o 
   2   5   6      103.19      101.98      2.41 o 
  -5   6   6       13.32       15.37      1.19 o 
  -4   6   6       33.57       29.24      1.36 o 
  -3   6   6        0.09        0.52      0.43 o 
  -2   6   6       74.15       78.74      1.62 o 
  -1   6   6      134.83      141.55      2.41 o 
   0   6   6        2.15        3.11      0.51 o 
   1   6   6        7.39        7.62      0.68 o 
  -4   7   6       24.55       25.62      0.94 o 
  -3   7   6        8.82        8.73      0.73 o 
  -2   7   6        0.94        0.70      0.41 o 
  -1   7   6        1.87        1.04      0.50 o 
   0   7   6       11.80       10.40      0.76 o 
  -2   8   6       25.53       26.13      1.19 o 
  -1 -12   7        0.70        0.41      0.70 o 
   0 -12   7        7.55        9.35      0.95 o 
   1 -12   7        3.36        5.94      0.65 o 
   2 -12   7        0.88        0.41      0.73 o 
  -2 -11   7        0.72        1.70      0.52 o 
  -1 -11   7        0.02        0.00      0.46 o 
   0 -11   7        3.55        3.33      0.54 o 
   1 -11   7        0.01        0.69      0.45 o 
   2 -11   7        3.68        4.92      0.57 o 
   3 -11   7       34.34       40.46      1.38 o 
  -3 -10   7        1.13        1.49      0.52 o 
  -2 -10   7        4.85        4.32      0.56 o 
  -1 -10   7       30.60       33.82      1.48 o 
   0 -10   7        7.38        8.90      0.62 o 
   1 -10   7        2.28        1.16      0.40 o 
   2 -10   7       10.86        7.98      0.63 o 
   3 -10   7       15.35       14.69      0.69 o 
  -4  -9   7        0.75        1.38      0.51 o 
  -3  -9   7        0.26        0.34      0.64 o 
  -2  -9   7       12.94       12.39      0.72 o 
  -1  -9   7        4.36        3.95      0.34 o 
   0  -9   7        3.88        5.96      0.51 o 
   1  -9   7       24.44       22.11      1.06 o 
   2  -9   7       52.69       55.46      1.52 o 
   3  -9   7       24.45       23.32      0.82 o 
   4  -9   7       11.26       11.42      0.67 o 
  -4  -8   7        0.04        0.20      0.43 o 
  -3  -8   7       20.81       16.77      0.82 o 
  -2  -8   7        0.12        0.27      0.27 o 
  -1  -8   7        2.64        4.89      0.65 o 
   0  -8   7       54.46       57.14      2.17 o 
   1  -8   7       28.46       32.26      1.04 o 
   2  -8   7       95.89       88.91      1.64 o 
   3  -8   7        8.52        8.02      0.62 o 
   4  -8   7       29.16       33.74      1.52 o 
  -5  -7   7        0.17       -0.50      0.46 o 
  -4  -7   7        2.99        0.93      0.47 o 
  -3  -7   7       29.38       25.96      1.16 o 
  -2  -7   7       32.23       32.42      0.81 o 
  -1  -7   7       24.62       22.01      1.02 o 
   0  -7   7        1.45        1.07      0.23 o 
   1  -7   7      102.54      101.27      2.79 o 
   2  -7   7      185.07      181.48      2.76 o 
   3  -7   7       53.93       56.47      1.60 o 
   4  -7   7        8.60       11.06      0.64 o 
  -5  -6   7        0.16        0.64      0.47 o 
  -4  -6   7        3.06        4.85      0.56 o 
  -3  -6   7        3.22        5.23      0.44 o 
  -2  -6   7        4.08        5.28      0.55 o 
  -1  -6   7      144.21      142.26      2.59 o 
   0  -6   7       73.44       75.63      1.31 o 
   1  -6   7       42.32       38.08      1.09 o 
   2  -6   7        0.54        0.56      0.27 o 
   3  -6   7        0.68        0.61      0.31 o 
   4  -6   7       20.46       20.66      0.79 o 
  -6  -5   7        0.08        0.47      0.51 o 
  -5  -5   7       11.06        9.78      0.70 o 
  -4  -5   7        4.57        4.53      0.50 o 
  -3  -5   7        0.11        0.30      0.23 o 
  -2  -5   7       21.57       20.45      0.60 o 
  -1  -5   7       36.32       35.47      0.79 o 
   0  -5   7       28.03       25.80      0.75 o 
   1  -5   7      597.39      609.73      9.68 o 
   2  -5   7      873.76      893.84     11.28 o 
   3  -5   7        2.33        3.49      0.36 o 
   4  -5   7        9.18        9.18      0.56 o 
  -6  -4   7        0.34       -0.08      0.47 o 
  -5  -4   7        3.83        1.28      0.76 o 
  -4  -4   7       11.66       13.82      0.75 o 
  -3  -4   7      120.79      117.32      4.39 o 
  -2  -4   7      373.77      363.44     11.21 o 
  -1  -4   7      151.21      148.73      2.18 o 
   0  -4   7      222.30      234.99      6.59 o 
   1  -4   7       60.31       60.77      1.13 o 
   2  -4   7       16.06       17.46      1.03 o 
   3  -4   7       74.54       69.07      1.39 o 
   4  -4   7       26.42       29.83      1.16 o 
  -6  -3   7        3.45        6.06      0.65 o 
  -5  -3   7        4.66        2.45      0.47 o 
  -4  -3   7        4.95        3.59      0.34 o 
  -3  -3   7       16.65       13.03      0.49 o 
  -2  -3   7       43.75       40.42      0.86 o 
  -1  -3   7       30.97       27.08      0.65 o 
   0  -3   7        6.43        1.70      0.21 o 
   1  -3   7       14.10       15.68      0.41 o 
   2  -3   7       84.35       74.08      3.02 o 
   3  -3   7        0.02        0.40      0.30 o 
   4  -3   7        4.55        4.70      0.59 o 
  -6  -2   7        0.33       -0.25      0.44 o 
  -5  -2   7        0.04        0.41      0.31 o 
  -4  -2   7       78.87       84.99      1.52 o 
  -3  -2   7      141.88      147.89      2.24 o 
  -2  -2   7      100.93       93.15      1.89 o 
  -1  -2   7      550.37      570.32      7.17 o 
   0  -2   7        1.49        0.35      0.15 o 
   1  -2   7       27.71       25.58      0.64 o 
   2  -2   7       14.47       16.85      0.57 o 
   3  -2   7       44.62       44.76      1.31 o 
   4  -2   7       10.02        9.59      1.58 o 
  -6  -1   7        1.19        1.72      0.84 o 
  -5  -1   7       22.04       20.85      0.78 o 
  -4  -1   7       73.89       66.66      1.28 o 
  -3  -1   7       17.92       18.08      0.68 o 
  -2  -1   7       11.89       11.60      0.42 o 
  -1  -1   7       54.26       54.89      1.02 o 
   0  -1   7       37.31       34.96      0.67 o 
   1  -1   7      380.54      363.52      4.14 o 
   2  -1   7       22.48       23.73      1.08 o 
   3  -1   7        3.28        3.67      0.53 o 
   4  -1   7        9.30        9.42      0.74 o 
  -6   0   7        2.31        3.98      0.63 o 
  -5   0   7       12.80       17.92      0.85 o 
  -4   0   7       28.08       25.82      0.94 o 
  -3   0   7        4.53        5.18      0.33 o 
  -2   0   7      521.93      507.37      6.46 o 
  -1   0   7        8.24        8.84      0.52 o 
   0   0   7        1.52        2.87      0.29 o 
   1   0   7       55.90       49.10      0.86 o 
   2   0   7        1.03        1.09      0.25 o 
   3   0   7       80.55       79.76      1.96 o 
   4   0   7       19.36       18.30      0.99 o 
  -6   1   7       17.01       17.94      2.35 o 
  -5   1   7       27.97       26.93      1.06 o 
  -4   1   7        0.52        0.56      0.36 o 
  -3   1   7       14.21       14.43      1.12 o 
  -2   1   7      155.67      161.91      3.04 o 
  -1   1   7       20.32       20.28      0.59 o 
   0   1   7       73.91       74.95      1.40 o 
   1   1   7        2.88        3.82      0.27 o 
   2   1   7       43.21       40.89      0.96 o 
   3   1   7        8.80       10.53      0.75 o 
   4   1   7        6.76        6.61      0.73 o 
  -6   2   7        2.19        3.15      0.65 o 
  -5   2   7        0.57       -0.16      0.43 o 
  -4   2   7        1.41        2.66      0.47 o 
  -3   2   7        0.36        1.49      0.37 o 
  -2   2   7      114.95      122.15      2.04 o 
  -1   2   7       84.31       85.16      1.51 o 
   0   2   7        0.42        1.10      0.47 o 
   1   2   7        0.21        0.19      0.32 o 
   2   2   7        1.79        1.98      0.35 o 
   3   2   7       26.99       28.22      1.14 o 
  -6   3   7        5.43        4.80      1.37 o 
  -5   3   7       85.49       87.14      2.18 o 
  -4   3   7       23.26       26.09      1.06 o 
  -3   3   7       28.97       28.63      1.05 o 
  -2   3   7        6.34        7.37      0.58 o 
  -1   3   7       41.90       42.73      0.99 o 
   0   3   7      116.31      116.02      1.96 o 
   1   3   7      237.66      246.32      4.43 o 
   2   3   7       77.58       78.17      1.96 o 
   3   3   7       15.99       16.13      1.36 o 
  -5   4   7       57.10       57.96      1.75 o 
  -4   4   7       14.07       11.77      0.79 o 
  -3   4   7       37.05       42.90      1.40 o 
  -2   4   7      307.28      296.79      4.26 o 
  -1   4   7       37.34       38.39      0.98 o 
   0   4   7        4.58        4.55      0.52 o 
   1   4   7      116.52      111.66      3.70 o 
   2   4   7        4.95        4.17      0.60 o 
  -5   5   7        2.43        1.47      0.70 o 
  -4   5   7       37.67       38.26      1.78 o 
  -3   5   7        0.20        0.97      0.39 o 
  -2   5   7        5.28        3.89      0.45 o 
  -1   5   7       35.41       39.23      1.05 o 
   0   5   7      127.32      129.96      2.81 o 
   1   5   7       10.19       10.30      0.75 o 
  -4   6   7       83.00       89.15      2.33 o 
  -3   6   7       87.49       80.01      1.72 o 
  -2   6   7       14.98       15.39      1.14 o 
  -1   6   7       16.98       16.32      0.87 o 
   0   6   7       14.75       14.65      1.25 o 
  -2   7   7        0.18        0.10      0.42 o 
  -1   7   7       18.64       20.21      1.21 o 
  -1 -12   8        1.00        1.90      0.67 o 
   0 -12   8        4.30        4.75      0.60 o 
   1 -12   8        9.35        9.25      1.14 o 
  -2 -11   8        1.06        0.74      0.51 o 
  -1 -11   8        0.00       -0.11      0.57 o 
   0 -11   8       12.87       13.92      0.80 o 
   1 -11   8       14.15       17.21      0.89 o 
   2 -11   8        7.93        9.51      0.70 o 
  -3 -10   8        0.12        0.80      0.49 o 
  -2 -10   8        3.22        1.04      0.50 o 
  -1 -10   8        6.28        7.40      0.50 o 
   0 -10   8        0.03        0.38      0.41 o 
   1 -10   8       25.06       22.42      0.96 o 
   2 -10   8        7.96        6.83      0.63 o 
   3 -10   8       19.17       20.52      1.44 o 
  -4  -9   8        0.68        0.67      0.50 o 
  -3  -9   8        0.02       -0.61      0.41 o 
  -2  -9   8       23.25       22.70      1.07 o 
  -1  -9   8       23.49       25.00      0.75 o 
   0  -9   8       21.54       25.55      1.43 o 
   1  -9   8      120.09      116.23      4.35 o 
   2  -9   8       17.50       20.95      0.93 o 
   3  -9   8        8.41       11.23      0.86 o 
  -4  -8   8        0.62        1.06      0.51 o 
  -3  -8   8        7.74        5.46      0.58 o 
  -2  -8   8       29.61       30.84      0.84 o 
  -1  -8   8        0.25        0.40      0.26 o 
   0  -8   8       38.39       35.88      1.13 o 
   1  -8   8       13.91       10.82      0.66 o 
   2  -8   8        5.40        5.32      0.52 o 
   3  -8   8       17.60       16.60      0.86 o 
   4  -8   8       75.69       84.76      2.79 o 
  -5  -7   8        0.01        0.55      0.50 o 
  -4  -7   8        0.01       -0.16      0.45 o 
  -3  -7   8       42.83       46.47      2.06 o 
  -2  -7   8       41.51       50.43      2.13 o 
  -1  -7   8        4.39        3.37      0.31 o 
   0  -7   8      133.27      134.82      2.67 o 
   1  -7   8      194.91      197.34      3.65 o 
   2  -7   8        1.50        1.81      1.13 o 
   3  -7   8        1.31        1.03      0.36 o 
   4  -7   8       24.48       27.94      0.95 o 
  -5  -6   8        5.01        5.71      0.73 o 
  -4  -6   8       15.76       17.29      0.91 o 
  -3  -6   8       23.23       26.41      0.76 o 
  -2  -6   8        2.40        2.54      0.29 o 
  -1  -6   8       29.34       30.09      0.95 o 
   0  -6   8       10.03       12.84      0.63 o 
   1  -6   8      144.06      141.28      4.57 o 
   2  -6   8       12.05       13.75      0.73 o 
   3  -6   8       10.68       13.36      0.61 o 
   4  -6   8        9.83        6.74      0.54 o 
  -5  -5   8        4.80        3.16      0.55 o 
  -4  -5   8        4.48        2.75      0.49 o 
  -3  -5   8        2.95        2.89      0.30 o 
  -2  -5   8       54.33       49.65      1.04 o 
  -1  -5   8        0.42        1.18      0.22 o 
   0  -5   8        9.76        9.50      0.41 o 
   1  -5   8       52.39       49.90      1.93 o 
   2  -5   8       42.13       36.42      0.91 o 
   3  -5   8        4.94        5.67      0.46 o 
   4  -5   8        6.61        6.70      0.55 o 
  -6  -4   8        2.39        1.51      0.59 o 
  -5  -4   8       19.68       24.19      1.50 o 
  -4  -4   8       64.84       71.81      1.50 o 
  -3  -4   8       12.04        9.56      0.45 o 
  -2  -4   8       85.82       80.11      1.71 o 
  -1  -4   8       25.68       29.37      0.73 o 
   0  -4   8       12.22       11.73      0.45 o 
   1  -4   8       11.97       12.09      1.67 o 
   2  -4   8       12.96       13.22      0.54 o 
   3  -4   8       47.44       39.39      1.02 o 
   4  -4   8       79.56       80.01      4.06 o 
  -6  -3   8        4.29        4.03      0.86 o 
  -5  -3   8        5.75        4.65      0.58 o 
  -4  -3   8        1.55        0.79      0.28 o 
  -3  -3   8        1.38        0.59      0.24 o 
  -2  -3   8       27.24       21.78      0.92 o 
   0  -3   8      499.94      500.11      6.40 o 
   1  -3   8       93.38       96.08      2.03 o 
   2  -3   8       54.97       54.23      1.15 o 
   3  -3   8        4.81        4.44      0.45 o 
   4  -3   8       26.94       25.94      1.15 o 
  -5  -2   8       13.79       13.03      0.62 o 
  -4  -2   8       25.22       26.35      0.78 o 
  -3  -2   8      224.80      214.59      6.26 o 
  -2  -2   8        3.07        3.56      0.28 o 
  -1  -2   8        0.01        0.29      0.21 o 
   0  -2   8        2.33        1.30      0.24 o 
   1  -2   8        1.67        0.88      0.27 o 
   2  -2   8      139.57      140.29      2.26 o 
   3  -2   8       35.12       35.02      1.22 o 
   4  -2   8        0.41        0.23      0.51 o 
  -6  -1   8        0.03        0.45      0.79 o 
  -5  -1   8       16.20       14.31      0.80 o 
  -4  -1   8        1.38        2.42      0.43 o 
  -3  -1   8        0.02       -0.15      0.24 o 
  -2  -1   8        4.71        3.45      0.36 o 
  -1  -1   8      263.20      256.79      3.53 o 
   0  -1   8        0.76        1.11      0.23 o 
   1  -1   8      180.77      165.30      5.59 o 
   2  -1   8       55.34       58.08      3.31 o 
   3  -1   8       39.73       38.03      1.31 o 
   4  -1   8        2.52        2.96      0.89 o 
  -6   0   8        0.25        0.86      0.56 o 
  -5   0   8       21.32       26.41      1.08 o 
  -4   0   8        0.02        0.18      0.40 o 
  -3   0   8      362.09      370.31      6.24 o 
  -2   0   8      206.43      206.09      6.57 o 
  -1   0   8        3.03        3.33      0.28 o 
   0   0   8        2.60        3.60      0.27 o 
   1   0   8       21.75       22.87      0.58 o 
   2   0   8       79.47       76.35      1.84 o 
   3   0   8       43.66       45.63      1.46 o 
  -6   1   8       47.66       49.09      1.61 o 
  -5   1   8        0.41        0.51      0.44 o 
  -4   1   8       34.87       35.79      1.23 o 
  -3   1   8       52.42       51.97      1.46 o 
  -2   1   8      143.82      140.87      2.82 o 
  -1   1   8       82.71       73.90      1.74 o 
   0   1   8      420.68      454.47      6.05 o 
   1   1   8       72.49       69.10      1.36 o 
   2   1   8       42.32       43.16      1.88 o 
   3   1   8        6.29        6.42      0.72 o 
  -5   2   8        9.99       10.08      0.78 o 
  -4   2   8       48.21       48.71      1.50 o 
  -3   2   8      213.60      198.81      3.81 o 
  -2   2   8       14.53       10.97      0.66 o 
  -1   2   8       98.75      100.51      1.92 o 
   0   2   8       65.93       65.40      1.76 o 
   1   2   8       38.58       35.72      1.20 o 
   2   2   8       86.39       89.23      2.16 o 
  -5   3   8       23.54       24.45      1.13 o 
  -4   3   8       10.18        6.00      0.91 o 
  -3   3   8        0.41       -0.26      0.42 o 
  -2   3   8      116.16      119.62      2.61 o 
  -1   3   8      258.38      274.40      4.38 o 
   0   3   8        0.03       -0.27      0.31 o 
   1   3   8        1.12        0.42      0.50 o 
   2   3   8        0.78        0.92      0.56 o 
  -5   4   8       48.19       50.90      1.69 o 
  -4   4   8       80.38       76.42      3.92 o 
  -3   4   8       24.38       25.02      1.10 o 
  -2   4   8       12.36       14.31      0.84 o 
  -1   4   8        4.79        5.62      0.48 o 
   0   4   8        6.26        6.27      0.63 o 
   1   4   8        6.11        7.26      0.70 o 
  -4   5   8        0.97        0.60      0.58 o 
  -3   5   8        1.29        0.10      0.53 o 
  -2   5   8       55.90       59.20      2.11 o 
  -1   5   8       18.07       19.34      0.94 o 
   0   5   8       20.27       23.05      1.13 o 
  -2   6   8       11.20       15.88      0.79 o 
  -2 -11   9        0.60       -0.07      0.51 o 
  -1 -11   9       12.12       16.49      1.81 o 
   0 -11   9       17.05       16.21      0.89 o 
   1 -11   9        8.05        9.95      0.74 o 
  -3 -10   9        4.38        3.25      0.79 o 
  -2 -10   9        6.80        7.30      0.66 o 
  -1 -10   9       11.05       10.51      0.73 o 
   0 -10   9        0.19        0.41      0.43 o 
   1 -10   9        9.41        8.90      0.68 o 
   2 -10   9        0.17        0.56      0.43 o 
  -3  -9   9        3.07        2.78      0.54 o 
  -2  -9   9       14.10       15.10      0.66 o 
  -1  -9   9        2.91        2.91      0.48 o 
   0  -9   9       57.59       61.62      1.65 o 
   1  -9   9        0.71        0.89      0.44 o 
   2  -9   9        0.77        1.85      0.47 o 
   3  -9   9       28.74       30.14      1.22 o 
  -4  -8   9        3.58        3.94      0.61 o 
  -3  -8   9        2.00        3.38      0.85 o 
  -2  -8   9       17.46       16.41      0.65 o 
  -1  -8   9       23.12       28.65      1.14 o 
   0  -8   9       50.20       46.25      1.36 o 
   1  -8   9        8.17       11.19      0.71 o 
   2  -8   9       45.03       45.50      1.42 o 
   3  -8   9        5.85        4.57      0.57 o 
  -4  -7   9        0.07       -0.03      0.46 o 
  -3  -7   9        0.82        1.13      0.36 o 
  -2  -7   9        0.08        0.48      0.28 o 
  -1  -7   9        0.03        0.40      0.26 o 
   0  -7   9       71.30       74.33      1.81 o 
   1  -7   9        0.77        0.78      0.50 o 
   2  -7   9        0.21        0.87      0.38 o 
   3  -7   9        0.76        0.84      0.62 o 
  -5  -6   9        4.55        5.81      0.67 o 
  -4  -6   9        1.46        0.67      0.46 o 
  -3  -6   9       23.73       22.93      0.75 o 
  -2  -6   9       11.39       10.59      0.49 o 
  -1  -6   9        1.88        1.81      0.30 o 
   0  -6   9        9.49        8.09      0.57 o 
   1  -6   9       73.05       69.95      1.75 o 
   2  -6   9       36.80       32.21      1.50 o 
   3  -6   9      217.91      206.50      3.99 o 
  -5  -5   9        1.94        1.26      0.51 o 
  -4  -5   9        0.00       -0.57      0.49 o 
  -3  -5   9       12.97       15.32      0.61 o 
  -2  -5   9        0.76        1.74      0.27 o 
  -1  -5   9      279.54      280.96      3.90 o 
   0  -5   9      147.80      154.78      3.00 o 
   1  -5   9       62.29       56.47      1.81 o 
   2  -5   9        2.11        1.92      0.72 o 
   3  -5   9       23.73       21.58      1.36 o 
  -5  -4   9        0.46        0.27      0.70 o 
  -4  -4   9       14.18       15.76      0.86 o 
  -3  -4   9        1.68        2.10      0.31 o 
  -2  -4   9        0.17       -0.07      0.21 o 
  -1  -4   9        1.74        2.28      0.30 o 
   0  -4   9        1.42        0.51      0.24 o 
   1  -4   9      177.63      174.90      3.31 o 
   2  -4   9       80.16       80.67      1.94 o 
   3  -4   9        0.07       -0.12      0.46 o 
  -5  -3   9        1.39        0.48      0.38 o 
  -4  -3   9       11.59       11.46      1.05 o 
  -3  -3   9        1.24        0.78      0.28 o 
  -2  -3   9      156.61      144.12      2.26 o 
  -1  -3   9       11.68       11.31      0.47 o 
   0  -3   9       73.62       75.32      2.11 o 
   1  -3   9       62.79       66.16      2.24 o 
   2  -3   9       42.29       41.14      1.29 o 
   3  -3   9       11.75       13.37      0.85 o 
  -5  -2   9        2.42        3.37      0.56 o 
  -4  -2   9       33.28       31.10      1.31 o 
  -3  -2   9       57.06       54.24      1.68 o 
  -2  -2   9       25.41       25.54      0.72 o 
  -1  -2   9        3.73        3.50      0.32 o 
   0  -2   9        1.70        2.04      0.28 o 
   1  -2   9       87.07       86.98      3.19 o 
   2  -2   9       74.20       73.97      1.96 o 
   3  -2   9        5.75        5.75      0.80 o 
  -5  -1   9        3.61        2.80      0.54 o 
  -4  -1   9        0.08       -0.16      0.60 o 
  -3  -1   9       19.05       19.70      1.61 o 
  -2  -1   9      131.17      118.10      2.48 o 
  -1  -1   9      240.27      240.49      3.48 o 
   0  -1   9      158.34      155.95      2.40 o 
   1  -1   9      135.24      129.18      2.85 o 
   2  -1   9        9.34        8.58      0.67 o 
   3  -1   9        6.00        8.45      0.79 o 
  -5   0   9        3.03        2.71      0.69 o 
  -4   0   9      134.85      128.06      2.79 o 
  -3   0   9       84.92       84.96      2.05 o 
  -2   0   9      173.01      166.27      3.26 o 
  -1   0   9       41.55       42.36      1.67 o 
   0   0   9        0.35       -0.02      0.32 o 
   1   0   9      100.29      106.98      1.85 o 
   2   0   9       34.16       42.12      1.37 o 
   3   0   9        0.25        0.77      0.67 o 
  -5   1   9       11.78       10.72      1.11 o 
  -4   1   9        8.50        9.19      0.70 o 
  -3   1   9        9.07        8.45      0.81 o 
  -2   1   9      224.05      220.58      4.12 o 
  -1   1   9        0.83        1.07      0.40 o 
   0   1   9       26.48       26.62      1.26 o 
   1   1   9       23.83       23.59      0.98 o 
   2   1   9        0.47        0.35      0.80 o 
  -5   2   9       24.82       24.89      1.17 o 
  -4   2   9       35.07       33.22      1.99 o 
  -3   2   9       54.96       57.86      1.68 o 
  -2   2   9        7.81        7.81      0.66 o 
  -1   2   9        2.75        2.02      0.49 o 
   0   2   9        7.55        8.22      0.67 o 
   1   2   9       41.77       46.84      1.46 o 
   2   2   9        0.32        0.49      0.77 o 
  -4   3   9        6.65        5.56      0.71 o 
  -3   3   9      106.72      104.87      2.51 o 
  -2   3   9        1.96        1.97      0.50 o 
  -1   3   9       51.50       53.93      1.62 o 
   0   3   9       10.25       11.82      1.10 o 
   1   3   9        0.77        0.56      0.54 o 
  -4   4   9       14.69       11.37      1.03 o 
  -3   4   9        0.43        0.87      0.64 o 
  -2   4   9       12.50       11.91      0.82 o 
  -1   4   9        2.14        3.03      0.61 o 
   0   4   9        1.32        1.76      0.52 o 
  -1 -11  10        0.53        1.57      0.50 o 
   0 -11  10        0.67        0.17      0.46 o 
  -2 -10  10        0.13       -0.65      0.46 o 
  -1 -10  10       20.00       19.78      0.95 o 
   0 -10  10        0.03       -0.22      0.41 o 
   1 -10  10       11.17       11.13      0.76 o 
  -3  -9  10        0.91       -0.23      0.51 o 
  -2  -9  10       14.93       12.85      0.66 o 
  -1  -9  10       38.51       36.88      1.26 o 
   0  -9  10        2.75        2.54      0.48 o 
   1  -9  10        8.63       10.29      0.73 o 
   2  -9  10        3.72        2.87      0.55 o 
  -4  -8  10        1.46        0.74      0.55 o 
  -3  -8  10        2.60        2.40      0.56 o 
  -2  -8  10        6.17        6.23      0.51 o 
  -1  -8  10       15.77       16.91      0.87 o 
   0  -8  10       29.70       31.09      1.20 o 
   1  -8  10        1.79        1.62      0.43 o 
   2  -8  10       61.52       63.12      1.93 o 
  -4  -7  10        5.69        7.24      0.71 o 
  -3  -7  10        1.62        2.79      0.42 o 
  -2  -7  10       28.13       28.96      0.88 o 
  -1  -7  10       22.45       23.60      0.76 o 
   0  -7  10       72.30       69.27      1.80 o 
   1  -7  10        7.20        4.32      0.56 o 
   2  -7  10       51.86       50.77      1.57 o 
   3  -7  10       46.64       40.27      1.41 o 
  -4  -6  10        3.55        2.40      0.54 o 
  -3  -6  10        0.23       -0.05      0.41 o 
  -2  -6  10        1.68        1.99      0.36 o 
  -1  -6  10        4.64        4.43      0.38 o 
   0  -6  10      118.21      112.16      3.75 o 
   1  -6  10       36.49       38.19      1.28 o 
   2  -6  10        1.46        1.77      0.69 o 
   3  -6  10        0.38       -0.06      0.50 o 
  -5  -5  10        0.10       -0.49      0.46 o 
  -4  -5  10        0.01       -0.08      0.34 o 
  -3  -5  10       73.70       75.99      1.52 o 
  -2  -5  10       10.54       12.13      0.54 o 
  -1  -5  10        7.64        8.67      0.47 o 
   0  -5  10        7.10        9.05      0.64 o 
   1  -5  10       13.63       14.18      0.80 o 
   2  -5  10        5.47        5.59      0.94 o 
   3  -5  10        5.12        4.91      0.67 o 
  -5  -4  10       12.95        8.88      0.77 o 
  -4  -4  10        7.74        5.89      0.49 o 
  -3  -4  10        0.43        0.54      0.32 o 
  -2  -4  10        0.07        0.09      0.29 o 
  -1  -4  10        3.58        4.39      0.56 o 
   0  -4  10       46.20       39.94      1.24 o 
   1  -4  10      104.67      101.28      2.29 o 
   2  -4  10       16.28       16.64      1.92 o 
   3  -4  10       11.29       11.45      1.20 o 
  -5  -3  10        2.60        3.63      0.62 o 
  -4  -3  10       19.54       24.33      1.21 o 
  -3  -3  10       17.12       18.56      0.71 o 
  -2  -3  10      134.50      133.12      2.19 o 
  -1  -3  10       27.22       27.99      0.80 o 
   0  -3  10       85.72       79.67      1.50 o 
   1  -3  10        0.35        0.59      0.58 o 
   2  -3  10       29.35       32.79      1.55 o 
   3  -3  10        2.09        2.37      0.86 o 
  -5  -2  10        7.13        6.73      0.69 o 
  -4  -2  10        0.09        0.30      0.42 o 
  -3  -2  10      149.45      147.57      3.06 o 
  -2  -2  10        8.45        9.18      0.48 o 
  -1  -2  10        4.74        4.75      0.39 o 
   0  -2  10      168.85      167.88      2.61 o 
   1  -2  10       32.87       36.66      1.23 o 
   2  -2  10        0.06        0.11      0.70 o 
  -5  -1  10        6.28        8.26      0.75 o 
  -4  -1  10       22.60       22.96      1.05 o 
  -3  -1  10      138.69      139.39      2.95 o 
  -2  -1  10       29.62       32.31      1.16 o 
  -1  -1  10       58.10       57.75      1.58 o 
   0  -1  10       17.15       16.15      0.83 o 
   1  -1  10        0.03        0.20      0.59 o 
   2  -1  10        0.09       -0.93      0.67 o 
  -5   0  10       30.37       29.10      1.26 o 
  -4   0  10       12.03       13.19      0.84 o 
  -3   0  10        1.69        2.27      0.49 o 
  -2   0  10        0.70        0.82      0.44 o 
  -1   0  10        9.60       10.08      0.70 o 
   0   0  10       18.34       19.65      0.92 o 
  -4   1  10       38.50       42.20      1.53 o 
  -3   1  10       14.28       15.21      1.21 o 
  -2   1  10       43.43       44.79      1.45 o 
  -1   1  10        4.07        3.83      0.56 o 
   0   1  10       13.51       14.28      0.85 o 
  -4   2  10        0.17        0.46      0.56 o 
  -3   2  10        2.29        2.74      0.56 o 
  -2   2  10        9.19       10.05      0.77 o 
  -1   2  10        0.69        0.76      0.53 o 
   0   2  10       33.20       34.06      1.83 o 
  -3   3  10       86.93       86.87      2.91 o 
  -2   3  10        6.41        6.51      0.72 o 
  -1   3  10        4.38        4.89      0.67 o 
  -1 -10  11       29.04       33.94      1.29 o 
   0 -10  11        3.17        3.03      0.56 o 
  -2  -9  11       10.40       12.30      1.29 o 
  -1  -9  11       17.37       18.12      1.02 o 
   0  -9  11        4.84        3.01      0.57 o 
   1  -9  11        7.23        9.67      0.75 o 
  -3  -8  11        0.02       -0.60      0.40 o 
  -2  -8  11        0.51        0.53      0.41 o 
  -1  -8  11       34.44       31.84      1.21 o 
   0  -8  11       23.12       24.92      1.09 o 
   1  -8  11        3.31        2.02      0.57 o 
  -4  -7  11        5.05        7.75      0.77 o 
  -3  -7  11        0.53        1.46      0.43 o 
  -2  -7  11        7.37        6.45      0.61 o 
  -1  -7  11        3.06        4.10      0.57 o 
   0  -7  11        0.29       -0.22      0.43 o 
   1  -7  11        0.12        0.18      0.50 o 
   2  -7  11       14.38       12.43      0.86 o 
  -4  -6  11        3.73        2.78      0.46 o 
  -3  -6  11        0.27        0.41      0.39 o 
  -2  -6  11        1.88        2.16      0.38 o 
  -1  -6  11       30.15       34.30      2.78 o 
   0  -6  11       53.31       51.63      1.56 o 
   1  -6  11       17.18       19.43      0.98 o 
   2  -6  11       10.68       10.66      0.82 o 
  -4  -5  11       13.89       14.28      0.69 o 
  -3  -5  11        7.96        7.40      0.53 o 
  -2  -5  11        1.18        2.17      0.39 o 
  -1  -5  11       21.22       20.35      0.73 o 
   0  -5  11        7.98        9.58      0.73 o 
   1  -5  11       24.79       25.07      1.10 o 
   2  -5  11        7.30        6.44      0.69 o 
  -4  -4  11       18.46       20.49      0.80 o 
  -3  -4  11        1.72        1.02      0.38 o 
  -2  -4  11        9.72        9.00      0.55 o 
  -1  -4  11       73.93       69.83      1.44 o 
   0  -4  11       50.58       53.25      1.56 o 
   1  -4  11       12.53       14.95      0.88 o 
   2  -4  11        0.42        0.65      0.55 o 
  -4  -3  11       51.71       53.77      1.66 o 
  -3  -3  11        0.09       -0.52      0.44 o 
  -2  -3  11       16.01       15.03      0.64 o 
  -1  -3  11       47.68       50.31      1.69 o 
   0  -3  11        0.21        0.91      0.49 o 
   1  -3  11        1.61        1.10      0.52 o 
   2  -3  11       31.12       38.41      1.39 o 
  -4  -2  11        0.44        1.21      0.55 o 
  -3  -2  11       23.61       21.44      1.03 o 
  -2  -2  11        8.43        8.07      0.66 o 
  -1  -2  11       16.05       14.57      0.81 o 
   0  -2  11        0.21        1.10      0.71 o 
   1  -2  11       24.39       29.24      1.94 o 
  -4  -1  11        2.25        2.36      0.53 o 
  -3  -1  11       51.22       48.31      1.55 o 
  -2  -1  11       30.45       31.29      1.22 o 
  -1  -1  11       32.57       30.57      1.20 o 
   0  -1  11        9.60        8.66      0.71 o 
   1  -1  11        1.49        1.32      0.93 o 
  -4   0  11        0.58        0.56      0.49 o 
  -3   0  11       25.99       26.05      1.15 o 
  -2   0  11       11.56       10.51      0.92 o 
  -1   0  11       47.54       48.57      1.95 o 
   0   0  11       53.06       58.45      2.30 o 
  -3   1  11        3.50        3.40      0.62 o 
  -2   1  11        0.25        0.91      0.51 o 
  -1   1  11        0.30        0.52      0.90 o 
   0   1  11        0.02       -0.10      0.55 o 
  -2  -8  12        6.23        9.90      0.79 o 
  -1  -8  12        5.95        5.54      0.68 o 
   0  -8  12        0.59        0.40      0.51 o 
  -3  -7  12        1.04        0.70      0.42 o 
  -2  -7  12        3.11        3.88      0.83 o 
  -1  -7  12        6.27        7.22      0.70 o 
   0  -7  12        4.70        5.37      0.69 o 
  -3  -6  12        3.59        3.94      0.50 o 
  -2  -6  12       31.70       29.05      0.94 o 
  -1  -6  12       20.26       20.31      0.99 o 
   0  -6  12       17.85       18.36      0.99 o 
   1  -6  12        1.92        1.13      0.59 o 
  -3  -5  12        4.78        4.82      0.51 o 
  -2  -5  12        8.48        9.15      0.67 o 
  -1  -5  12        1.07        1.66      0.59 o 
   0  -5  12        0.77        0.88      0.54 o 
   1  -5  12       31.40       34.79      1.34 o 
  -3  -4  12        0.01       -0.14      0.44 o 
  -2  -4  12        0.01        0.42      0.41 o 
  -1  -4  12        6.12        6.00      0.69 o 
   0  -4  12        4.46        5.76      0.69 o 
   1  -4  12       31.72       36.56      1.55 o 
  -3  -3  12        1.17        0.43      0.48 o 
  -2  -3  12       29.26       28.43      1.17 o 
  -1  -3  12       50.68       46.82      1.50 o 
   0  -3  12       10.22        9.18      1.12 o 
  -3  -2  12        0.37        0.91      0.49 o 
  -2  -2  12       50.76       50.16      1.61 o 
  -1  -2  12       28.27       28.07      1.18 o 
   0  -2  12        8.80        9.25      1.11 o 
  -3  -1  12        2.35        1.63      0.54 o 
  -2  -1  12        5.27        4.51      0.63 o 
  -1  -1  12        0.42        0.04      0.51 o 
                                                 
